# Supplementary material for: Pan‐Cancer analyses of Necroptosis‐Related genes as a potential target to predict immunotherapeutic outcome
Source: J Cell Mol Med. 2022 Dec 29;27(2):204–21. doi: 10.1111/jcmm.17634 (PMC9843528; doi:10.1111/jcmm.17634)
Supplement: Supplementary file 3 — Table S1 [file JCMM-27-204-s001.csv]

	GOBP_NECROPTOTIC_SIGNALING_PATHWAY
TCGA-19-1787-01	-0.0729797204848703
TCGA-S9-A7J2-01	-0.202240427968095
TCGA-G3-A3CH-11	0.0924519918438862
TCGA-EK-A2RE-01	0.14360302333746
TCGA-44-6778-01	0.113457442934621
TCGA-F4-6854-01	0.135696665162884
TCGA-AB-2863-03	0.11774523700585
TCGA-C8-A1HL-01	-0.0527666719247018
TCGA-EW-A2FS-01	0.129865979148597
TCGA-IR-A3L7-01	0.0229853926291517
TCGA-05-4420-01	-0.0594063107332243
TCGA-R6-A8WC-01	0.0499397429655846
TCGA-DX-A3U8-01	0.138262144449528
TCGA-GL-8500-01	0.215856558027888
TCGA-E2-A153-11	-0.0498640599698161
TCGA-BR-A4J6-01	0.0381449384808143
TCGA-EJ-7125-01	-0.157129233344208
TCGA-IN-7808-01	0.120164625375931
TCGA-L5-A4OH-01	0.136231546497215
TCGA-RP-A695-06	0.000411998427787947
TCGA-AX-A3G6-01	0.19370825274451
TCGA-B9-A8YH-01	0.00766984191891914
TCGA-E1-A7YI-01	-0.206252852292653
TCGA-PC-A5DM-01	-0.00763674965117796
TCGA-BR-A4QL-01	0.0887837890569158
TCGA-CH-5751-01	-0.059838350405803
TCGA-A2-A3XX-01	-0.0447724442483223
TCGA-DQ-5624-01	0.177256357807071
TCGA-KK-A7B3-01	-0.174826695054072
TCGA-DQ-7591-01	0.272931276147818
TCGA-06-5412-01	0.0356408004241843
TCGA-BP-4989-01	0.382297762018019
TCGA-EJ-8468-01	-0.138264624053229
TCGA-CZ-5459-01	0.260644472725756
TCGA-D5-5538-01	0.145830145739193
TCGA-56-8305-01	-0.0834650681381537
TCGA-CZ-5468-11	0.0660480854232275
TCGA-BH-A0BQ-11	0.00171438406143822
TCGA-4X-A9FA-01	0.0525703343331756
TCGA-DD-AAW0-01	0.0706812718032814
TCGA-AA-3511-01	0.149558058407017
TCGA-Z7-A8R5-01	-0.00285901797509126
TCGA-CZ-4863-11	0.133998175695043
TCGA-39-5031-01	-0.0261526428925683
TCGA-ZG-A8QW-01	-0.164435254170326
TCGA-DU-7302-01	-0.342870332900161
TCGA-DJ-A3UX-01	0.0269918145138176
TCGA-ZN-A9VQ-01	-0.0249939632750374
TCGA-EI-6512-01	0.140416642443263
TCGA-J4-A83K-01	-0.181624062521059
TCGA-EE-A17X-06	-0.0143059189780817
TCGA-HZ-7922-01	0.0828808927356268
TCGA-DD-AACA-02	-0.0604845516730688
TCGA-DD-AACA-01	0.021333473060749
TCGA-D3-A8GD-06	0.0964918050351043
TCGA-13-1485-01	-0.0268491406723242
TCGA-QG-A5YX-01	0.161191964841499
TCGA-ZG-A9MC-01	-0.00247984204156685
TCGA-DU-A7TI-01	-0.256901393036658
TCGA-A3-3335-01	0.151155806456649
TCGA-BR-8372-01	0.383978722699693
TCGA-HC-7742-01	-0.225067425230782
TCGA-DD-A3A6-11	-0.0293428720167163
TCGA-64-1679-01	0.0854814726665803
TCGA-CV-5976-01	0.0202750061385094
TCGA-25-1315-01	-0.116171823858266
TCGA-2G-AAFZ-01	-0.273450893665368
TCGA-LN-A4MQ-01	-0.129758741015185
TCGA-CV-6948-01	-0.0257992744952792
TCGA-K7-AAU7-01	-0.0363847623813051
TCGA-CJ-6028-01	0.272436285317553
TCGA-B6-A0RL-01	0.0088674861353302
TCGA-CZ-5456-01	0.241378263093638
TCGA-EL-A3D0-01	-0.0123450969754978
TCGA-EM-A22Q-01	-0.093409160273723
TCGA-49-6744-01	0.20016897116086
TCGA-L5-A4ON-01	0.103498214758124
TCGA-FS-A1ZF-06	-0.0504046252380137
TCGA-ZN-A9VU-01	0.212774723314868
TCGA-Q3-A5QY-01	0.104338865299228
TCGA-AJ-A3BI-01	-0.0362090277161781
TCGA-W2-A7UY-01	-0.0406034728234522
TCGA-BH-A204-11	0.0986377741572297
TCGA-E3-A3E2-01	0.046383424551597
TCGA-FB-A545-01	0.0805887694057899
TCGA-44-2657-11	0.187631920785566
TCGA-G4-6320-01	0.072737045958391
TCGA-EB-A41A-01	-0.0606245332157136
TCGA-55-6982-01	0.208691602029408
TCGA-RC-A7SH-01	-0.169748524571091
TCGA-CC-A3MA-01	-0.114221351559459
TCGA-DD-A3A5-11	-0.000660352659143158
TCGA-RC-A7SB-01	-0.0459299951556881
TCGA-CM-6164-01	0.0662945821953608
TCGA-ET-A3BW-01	-0.0281093599634983
TCGA-09-0369-01	-0.188164708031517
TCGA-E2-A2P6-01	0.0580485135893046
TCGA-VD-A8KF-01	0.0242954133471048
TCGA-EL-A4JZ-01	0.115398577049262
TCGA-M7-A722-01	-0.22878171936576
TCGA-CV-A6K0-01	0.246384179435015
TCGA-24-1419-01	-0.188452801273733
TCGA-S6-A8JY-01	-0.25686698246349
TCGA-AO-A1KT-01	0.0669281567085634
TCGA-N9-A4Q1-01	-0.230185823337403
TCGA-12-5299-01	-0.0837419263653069
TCGA-29-1761-01	-0.0167197490631087
TCGA-33-4587-11	0.233545632367254
TCGA-BJ-A0ZJ-01	0.0866187365822554
TCGA-P5-A5EX-01	-0.0102061487697744
TCGA-J8-A3O2-06	0.0888862162152984
TCGA-DJ-A4V2-01	0.0407189580521493
TCGA-HT-8563-01	0.118787378478382
TCGA-J8-A3O2-01	0.0654992099787207
TCGA-E9-A3HO-01	-0.057215220302231
TCGA-A6-A567-01	0.0573182326654215
TCGA-58-A46N-01	-0.12884315021089
TCGA-D3-A3ML-06	-0.0974214029929815
TCGA-CG-4466-01	0.0266331618607018
TCGA-A3-3383-01	0.246117269356879
TCGA-NJ-A4YI-01	0.177335827334011
TCGA-D8-A1XJ-01	-0.0907376535762664
TCGA-VT-A80J-01	0.122236009649744
TCGA-Q1-A73Q-01	-0.0583129045761644
TCGA-BQ-5880-01	0.0793008001248329
TCGA-EE-A2GB-06	-0.0184906667327553
TCGA-24-1845-01	0.153221158333185
TCGA-AA-3516-11	0.452054704181126
TCGA-HU-A4GP-11	-0.0596086529141427
TCGA-ZB-A96L-01	0.101637849960308
TCGA-BA-6870-01	0.246272238271113
TCGA-73-4666-01	0.289783865596635
TCGA-MV-A51V-01	-0.0557532236870611
TCGA-77-A5G6-01	-0.222197814422826
TCGA-5P-A9K4-01	0.113119010140277
TCGA-VD-A8KE-01	-0.0426169460742068
TCGA-56-A4BX-01	-0.155112614555461
TCGA-34-7107-01	0.0120689673881356
TCGA-BR-A4J9-01	0.0282552121760192
TCGA-BJ-A290-01	-0.0504123451889756
TCGA-CV-6955-01	0.33626391520678
TCGA-P3-A5Q6-01	-0.0365785739584871
TCGA-FG-A60K-01	-0.23383257216474
TCGA-D7-A4Z0-01	0.210182505709053
TCGA-24-2293-01	0.25683455708979
TCGA-44-6146-11	0.185201413455335
TCGA-QK-A64Z-01	0.217309130665224
TCGA-SL-A6JA-01	0.104817002022739
TCGA-AC-A2FK-01	0.0516302787237652
TCGA-VP-A879-01	-0.141685507656129
TCGA-29-A5NZ-01	-0.0402633608197045
TCGA-CG-4462-01	0.150970360581092
TCGA-HC-8265-01	-0.192525380729475
TCGA-37-4129-01	-0.139763768782347
TCGA-DD-AAVZ-01	0.0864127647604866
TCGA-E9-A1RF-11	0.174875442439958
TCGA-DJ-A13R-01	0.0574513006307204
TCGA-DD-A116-11	0.108772885411648
TCGA-E9-A1R4-01	0.160837973369932
TCGA-3U-A98F-01	-0.0914824002234877
TCGA-C5-A1MF-01	0.157453919913863
TCGA-77-8145-01	-0.116983601742251
TCGA-LL-A740-01	0.0212302396792472
TCGA-F5-6863-01	0.0206549992866878
TCGA-06-2565-01	-0.100861087383427
TCGA-33-AASD-01	-0.0443247274210421
TCGA-ET-A3BS-01	0.0992539366533423
TCGA-BH-A0BZ-01	0.123624660516451
TCGA-22-5478-01	-0.133410220722297
TCGA-MN-A4N1-01	0.118856477996735
TCGA-IQ-A61O-01	-0.0148918308254282
TCGA-92-8063-01	-0.0946079196236172
TCGA-55-7911-01	0.249940941457469
TCGA-ED-A627-01	0.0524718012521636
TCGA-N6-A4VC-01	-0.14367533028595
TCGA-39-5028-01	0.0621805606380501
TCGA-C8-A3M8-01	-0.0396942796478868
TCGA-BJ-A0ZF-01	0.142221414053434
TCGA-BH-A0BM-01	-0.00383498314677121
TCGA-AB-2914-03	0.205291506746677
TCGA-ER-A19S-06	0.278559137451903
TCGA-DM-A0X9-01	0.119460916624217
TCGA-AY-A69D-01	0.135734864768695
TCGA-AN-A0XW-01	0.0664432348697483
TCGA-55-A4DG-01	0.0761955580357558
TCGA-RW-A684-01	-0.21411333713149
TCGA-BJ-A45C-01	-0.103262382333584
TCGA-ET-A2N4-01	0.0251726264679668
TCGA-BJ-A28X-11	0.147530414256782
TCGA-58-A46J-01	-0.101402263128939
TCGA-CV-7091-11	-0.0421887924499253
TCGA-EE-A3AB-06	-0.0887387879880308
TCGA-24-1426-01	-0.102896375433843
TCGA-24-1551-01	0.16270705252788
TCGA-06-2561-01	-0.107270701489509
TCGA-KK-A8I5-01	-0.135210625664117
TCGA-IN-8663-01	0.110663821243309
TCGA-DD-AAVV-01	0.0308352449494105
TCGA-ZJ-A8QQ-01	0.198899155270238
TCGA-37-4133-01	0.0642972718942656
TCGA-77-8146-01	0.0293791655224322
TCGA-RL-AAAS-01	0.134225508986454
TCGA-2G-AAHN-01	0.0589723418972634
TCGA-L9-A5IP-01	0.232948863730094
TCGA-CJ-5672-01	0.286301164163957
TCGA-73-4662-01	0.086977558371095
TCGA-3U-A98I-01	0.112428120753507
TCGA-CQ-5327-01	0.34391627015479
TCGA-E2-A1LL-01	0.00785383459158203
TCGA-FD-A3SR-01	0.141920907859514
TCGA-KK-A8II-01	-0.16788223682876
TCGA-B0-4700-11	-0.0463899177977107
TCGA-24-1923-01	0.0136739157929285
TCGA-BH-A18K-01	-0.0253449843743415
TCGA-BH-A28O-01	-0.0234035713428921
TCGA-55-6712-01	0.251264235621295
TCGA-XV-AAZW-01	-0.0427720161223973
TCGA-F2-7276-01	0.107554436670075
TCGA-BJ-A0Z2-01	-0.0559676568336746
TCGA-DK-A6B0-01	0.134097630207269
TCGA-97-7553-01	0.20035508614481
TCGA-ET-A2N0-01	0.0439860152679838
TCGA-34-7107-11	0.203232903911128
TCGA-BJ-A290-11	-0.0199171004055809
TCGA-FB-A7DR-01	0.162128436548613
TCGA-D3-A5GR-06	-0.0467615824305289
TCGA-YB-A89D-01	0.11213734160442
TCGA-CH-5752-01	-0.22602793339166
TCGA-77-7142-01	-0.084692856603363
TCGA-CR-7374-01	0.00459762872652153
TCGA-KS-A4I1-01	-0.0136310578346302
TCGA-60-2719-01	-0.0817587180234369
TCGA-VR-A8Q7-01	0.103022552890847
TCGA-A7-A4SC-01	-0.0545443845482065
TCGA-YU-A90Y-01	-0.108819079909521
TCGA-A7-A13F-11	-0.0350283511468223
TCGA-ET-A2MX-11	-0.0212989210644917
TCGA-FD-A5BS-01	0.189031385009379
TCGA-IG-A3Y9-01	0.126749015401912
TCGA-J7-6720-01	0.103082037545702
TCGA-E9-A24A-01	0.10913628378171
TCGA-49-AARE-01	0.0374275944714531
TCGA-BC-4073-01	0.131828901397161
TCGA-AC-A6IV-01	0.0894059313052495
TCGA-DK-A1AD-01	-0.10330037109419
TCGA-B6-A400-01	-0.00615897044702613
TCGA-EM-A2OW-01	-0.0378189580824217
TCGA-XF-AAMQ-01	0.0610465308452042
TCGA-A8-A096-01	0.296176987626451
TCGA-EM-A2OZ-01	0.0496297091792369
TCGA-WB-A816-01	-0.134648415340095
TCGA-KS-A41I-11	0.174225815968746
TCGA-EM-A1CS-01	-0.0388008585097128
TCGA-B0-5075-01	0.288063526949448
TCGA-W3-AA1R-06	-0.0649137380803368
TCGA-P3-A6T0-01	0.131542576445573
TCGA-13-0899-01	-0.0515577854796332
TCGA-AY-A8YK-01	0.106953450015565
TCGA-QA-A7B7-01	-0.0142505735803973
TCGA-DA-A1IC-06	0.000972059044812587
TCGA-A5-AB3J-01	-0.0224282522620723
TCGA-50-8460-01	0.146684438687098
TCGA-CV-7440-11	0.18057703801866
TCGA-PG-A917-01	0.0541429387396095
TCGA-IB-7889-01	0.20618262628537
TCGA-KL-8324-11	-0.0312549465106738
TCGA-EM-A3SY-01	0.0238110460796364
TCGA-ZG-A9L1-01	-0.270028953572127
TCGA-V5-AASX-11	0.176608110573857
TCGA-CN-5361-01	0.160268909271386
TCGA-AB-2967-03	0.215439356330863
TCGA-EX-A3L1-01	0.162497348169211
TCGA-50-5933-01	0.141671599508091
TCGA-FT-A3EE-01	0.115013879003158
TCGA-IE-A4EH-01	-0.0169577178848714
TCGA-ZB-A96E-01	0.00936033504122106
TCGA-43-3394-01	-0.121292871241163
TCGA-ZF-AA4T-01	0.0953449050329934
TCGA-MQ-A6BQ-01	0.409854389023672
TCGA-E2-A1LH-01	0.0681892830968101
TCGA-ET-A39P-01	0.0478035973868056
TCGA-29-1769-01	0.107262512849683
TCGA-IB-7890-01	0.0603376246857438
TCGA-18-3409-01	-0.0951298078130525
TCGA-CJ-4899-01	0.237802901071338
TCGA-E7-A3X6-01	0.224296175860901
TCGA-5M-AAT4-01	0.0583535543475038
TCGA-EL-A3ZK-11	0.134523856205802
TCGA-24-1474-01	-0.0686381566605914
TCGA-3H-AB3U-01	0.210068185334546
TCGA-2H-A9GF-01	0.160482951816425
TCGA-CM-6167-01	0.0545338614552552
TCGA-14-0736-02	0.00299642943966374
TCGA-CW-5590-01	0.229144835965868
TCGA-CR-7370-01	0.0765494958811679
TCGA-BQ-5888-01	0.132614503193448
TCGA-B6-A0RH-01	0.0772688291002026
TCGA-EL-A3ZG-01	-0.011848665975059
TCGA-EL-A3CR-01	0.0513259627171445
TCGA-A8-A07W-01	-0.0104945464716566
TCGA-QR-A6GY-01	-0.181948609124007
TCGA-VD-A8KA-01	-0.0232657389177462
TCGA-YL-A8HJ-01	-0.103268610136556
TCGA-CV-6960-11	0.153444145849398
TCGA-44-6774-01	0.105127890428196
TCGA-GU-A762-01	0.313600541987695
TCGA-2Z-A9JK-01	0.199622564091325
TCGA-CS-5397-01	-0.185409575879873
TCGA-AC-A23H-11	0.0140009837121899
TCGA-AX-A3G8-01	-0.0132318450978451
TCGA-OR-A5K3-01	-0.0504892230764544
TCGA-AB-2892-03	0.238193185890887
TCGA-38-4627-11	0.158093992012276
TCGA-CZ-4860-01	0.160010188388714
TCGA-BJ-A28S-01	-0.0845231663145485
TCGA-AB-2862-03	0.206517000340704
TCGA-09-2048-01	-0.168588194538743
TCGA-HU-A4GQ-01	0.232034753108244
TCGA-E1-5322-01	-0.206990233578873
TCGA-73-4670-01	0.192765610616767
TCGA-ZG-A9L5-01	-0.168491620708563
TCGA-CN-5365-01	0.178616312049021
TCGA-MT-A7BN-01	-0.0644164316402299
TCGA-D3-A51G-06	-0.0686030924563306
TCGA-AB-2976-03	0.172198210609069
TCGA-BR-4371-01	0.314114997454333
TCGA-B0-5700-01	0.251672337959847
TCGA-B0-4847-01	0.311168947704606
TCGA-BF-A5ER-01	-0.102163284852398
TCGA-JW-A5VI-01	0.20348878765218
TCGA-XK-AAJT-01	-0.150470353268597
TCGA-56-A4BW-01	0.102419448063207
TCGA-56-8308-01	0.0446436565877873
TCGA-BH-A0HA-11	-0.0264992900670449
TCGA-CV-6956-01	0.0787303229422821
TCGA-DQ-5631-01	0.225100795643566
TCGA-85-8353-01	-0.0566399138017572
TCGA-36-1580-01	0.139537950565203
TCGA-BR-7716-01	0.106150069268184
TCGA-HP-A5N0-01	-0.000633257070717839
TCGA-A7-A0CE-11	0.0219397974398812
TCGA-CR-7369-01	0.140866279509883
TCGA-55-A48Z-01	0.0265444537744308
TCGA-BH-A0HK-11	0.0199909604838865
TCGA-HT-8558-01	-0.437389445884124
TCGA-FD-A43S-01	0.101178954882748
TCGA-5B-A90C-01	0.0600548743541401
TCGA-B6-A0X7-01	0.0133972207252484
TCGA-EW-A1P0-01	-0.155010705716601
TCGA-DE-A7U5-01	0.119256474143252
TCGA-D3-A5GU-06	0.0625099989520378
TCGA-XF-A8HE-01	0.221923522952912
TCGA-QK-A6IG-01	0.157055206877847
TCGA-22-4604-01	0.0216714428099606
TCGA-BT-A42F-01	0.154201364954859
TCGA-61-1900-01	-0.165015149386404
TCGA-Y8-A894-01	0.110578026436201
TCGA-77-7337-11	0.177467952935167
TCGA-S9-A6U8-01	-0.300507941838808
TCGA-DC-5337-01	0.20885763214146
TCGA-CZ-5987-11	0.0756838665542166
TCGA-CV-7261-01	-0.0809140395357519
TCGA-BJ-A192-01	0.104595378625033
TCGA-KL-8345-01	-0.162132241268935
TCGA-BP-4998-01	0.267109886865133
TCGA-ZH-A8Y5-01	0.0331598228794977
TCGA-EL-A3T9-01	0.242558202196331
TCGA-OR-A5J2-01	-0.212947146425439
TCGA-BR-8363-01	0.258624938039803
TCGA-T2-A6X2-01	0.198026215349453
TCGA-CR-6492-01	0.230201228996162
TCGA-G2-A3IB-01	0.129916656344769
TCGA-EW-A1PC-01	0.0146344516203877
TCGA-FK-A3SB-01	0.0142168714724847
TCGA-CJ-5675-01	0.362656271877567
TCGA-CU-A3KJ-01	0.231467754446306
TCGA-A7-A0CH-01	0.0319262976809708
TCGA-CM-6168-01	0.185328918667834
TCGA-QK-A6IF-01	0.154785176294503
TCGA-E9-A2JS-01	0.0103601470093793
TCGA-EA-A1QT-01	0.253538000989287
TCGA-A2-A1G6-01	-0.0347636265415417
TCGA-LI-A67I-01	-0.0181204215258207
TCGA-W4-A7U4-01	-0.172471461487888
TCGA-4E-A92E-01	0.172757165178252
TCGA-EL-A3ZL-01	-0.0211352010452039
TCGA-XY-A8S3-01	-0.188514275612668
TCGA-75-7031-01	0.00012279246948791
TCGA-HM-A6W2-06	-0.0799614484356243
TCGA-HT-7854-01	-0.0579260600871315
TCGA-44-A47A-01	0.240306850817898
TCGA-B6-A0WV-01	0.0190543921034487
TCGA-WB-A81J-01	-0.260836089380853
TCGA-2G-AAL5-01	-0.259151912855459
TCGA-HE-7129-01	0.142104381347955
TCGA-05-4398-01	0.212547797912742
TCGA-HD-7753-01	0.229920945289647
TCGA-BA-5559-01	0.214545619165915
TCGA-KK-A59X-01	-0.212899231118443
TCGA-HT-7467-01	-0.346025035321639
TCGA-UL-AAZ6-01	-0.0306386622438064
TCGA-B6-A0RG-01	0.0245777525204468
TCGA-SP-A6QC-01	-0.14469484512796
TCGA-EJ-7794-11	0.0414467410668412
TCGA-56-7579-01	-0.162277449503097
TCGA-EJ-7315-11	0.0201013885118009
TCGA-67-3773-01	0.319021831291243
TCGA-24-1562-01	0.247904790107706
TCGA-FE-A235-01	0.00750395176555417
TCGA-AJ-A3NE-11	0.126654936933396
TCGA-EM-A3SU-01	0.111580964290252
TCGA-BH-A0B7-11	0.0279157255171049
TCGA-HT-7874-01	-0.357556256274113
TCGA-EM-A3SU-06	0.152163520258405
TCGA-77-8007-01	0.115892171466944
TCGA-FS-A1ZB-06	0.138277144493199
TCGA-A7-A0DC-01	-0.147057270182526
TCGA-DD-A114-11	0.180302309104468
TCGA-24-2297-01	-0.113900036090834
TCGA-A2-A0CR-01	0.116034150992964
TCGA-GM-A2DD-01	0.039888683814868
TCGA-77-7463-01	-0.0838181937675955
TCGA-S9-A6TV-01	-0.0363409705101914
TCGA-BH-A6R9-01	0.194656008199025
TCGA-DD-A1EG-11	0.115286487561849
TCGA-E2-A158-11	-1.68290093858515e-05
TCGA-39-5039-01	0.04914339283924
TCGA-UC-A7PG-01	0.0702570264866259
TCGA-DK-A3IS-01	0.0575947198596396
TCGA-BR-4363-01	0.139020715030189
TCGA-CV-6943-01	0.279577837402916
TCGA-64-5781-01	0.24598845681666
TCGA-B0-4712-11	0.0846367499356575
TCGA-HN-A2OB-01	-0.0590830582950937
TCGA-CQ-7068-01	0.345962678107647
TCGA-VM-A8CD-01	0.00161926630830699
TCGA-97-7552-01	0.374324017830687
TCGA-UU-A93S-01	0.0439938000523728
TCGA-QC-AA9N-01	-0.0149819366960009
TCGA-EM-A2CJ-01	-0.059143217201699
TCGA-AA-3697-01	0.155972120899166
TCGA-49-AARN-01	0.121315691319897
TCGA-CV-5444-01	0.166711971104743
TCGA-AR-A24P-01	0.0372915406413739
TCGA-18-5595-01	-0.00400260653846928
TCGA-EA-A97N-01	0.060544819179295
TCGA-SX-A7SM-01	0.17388774397928
TCGA-DJ-A4V5-01	0.108432735188195
TCGA-DD-AAEI-01	0.0979716017560351
TCGA-AZ-4615-01	0.193712800903832
TCGA-06-0132-01	-0.120051448255594
TCGA-VR-A8EO-01	0.250673922518758
TCGA-HE-A5NK-01	0.159168878055321
TCGA-CV-7424-11	0.160622527516805
TCGA-ET-A25G-01	0.0901263650239412
TCGA-AX-A2HD-11	-0.0221636632635493
TCGA-HT-7616-01	-0.116375195369104
TCGA-CR-7395-01	0.226413766237846
TCGA-VQ-A91D-01	0.25110922989962
TCGA-BR-7196-01	0.108682865476862
TCGA-23-1113-01	-0.0921117268187788
TCGA-BP-4777-01	0.31965929313884
TCGA-24-2290-01	0.0636268504191234
TCGA-ET-A39J-01	0.0401848689841122
TCGA-E9-A1N9-01	0.0794981666483751
TCGA-B6-A0I9-01	0.0802467599305747
TCGA-CN-6022-01	0.0478944177412957
TCGA-E8-A242-01	0.188249857578604
TCGA-DJ-A2Q5-01	0.0704141253482973
TCGA-DW-7963-01	0.0400721028790845
TCGA-FA-A7DS-01	0.229017659652682
TCGA-E2-A1L9-01	0.102446800386855
TCGA-AC-A23H-01	0.0232461176015815
TCGA-EA-A3QD-01	0.222594679258271
TCGA-E5-A4U1-01	-0.082868805091954
TCGA-OE-A75W-01	0.139260348585008
TCGA-DX-AB3C-01	-0.225149545316462
TCGA-BP-4762-01	0.22019814038038
TCGA-AR-A1AP-01	0.133159090044073
TCGA-KT-A7W1-01	-0.156649516893501
TCGA-44-3919-01	0.182148174192648
TCGA-AZ-6598-01	-0.00395447904906836
TCGA-A6-6653-01	0.153942154136879
TCGA-CV-6952-01	0.222120772671742
TCGA-NH-A50V-01	0.188364259255282
TCGA-B0-5109-01	0.103486937448111
TCGA-BH-A0H5-01	0.191690617818691
TCGA-OK-A5Q2-01	0.0275139427536142
TCGA-B5-A0K9-01	0.190999574910069
TCGA-CV-A45P-01	0.162440858384648
TCGA-BH-A0E6-01	0.00391776209228624
TCGA-D8-A1JA-01	-0.0157809051321169
TCGA-56-7221-01	-0.0323838127397653
TCGA-AD-6899-01	0.148429371478537
TCGA-4G-AAZT-01	0.0335175465143301
TCGA-VR-A8EX-01	0.1315862578751
TCGA-CQ-6228-01	-0.0436870223959226
TCGA-P5-A5F2-01	-0.320967145900335
TCGA-BP-4352-01	0.0649794207708621
TCGA-99-8032-01	-0.10552190239203
TCGA-BH-A0BW-01	0.259114764814545
TCGA-DW-7841-01	0.113022645131099
TCGA-CV-A6JN-01	0.198316461785222
TCGA-OR-A5LN-01	0.109692913508946
TCGA-CD-8528-01	0.103414287065799
TCGA-29-1695-01	0.151275161841575
TCGA-H2-A2K9-01	0.0106010538328793
TCGA-G9-7509-01	-0.1764295485192
TCGA-J4-A67R-01	-0.10954059647384
TCGA-19-2629-01	-0.12035034454067
TCGA-GS-A9TT-01	0.240710424961457
TCGA-B2-4098-01	0.20652683258296
TCGA-D7-8575-01	0.225353563005994
TCGA-91-6847-11	0.0529195800953203
TCGA-58-8386-11	0.202159671756678
TCGA-HT-7607-01	-0.31507715361614
TCGA-CR-7380-01	0.252549059313703
TCGA-43-2576-01	0.0476905046258835
TCGA-DJ-A2PW-01	0.0798106618242564
TCGA-N8-A56S-01	-0.282106714722059
TCGA-BR-8367-01	0.0376746963249461
TCGA-C5-A1ME-01	0.173421289086655
TCGA-06-0238-01	-0.174387638557347
TCGA-QU-A6IL-01	-0.184620375008943
TCGA-FB-AAQ3-01	0.172849858669932
TCGA-22-4593-11	0.260971200736826
TCGA-3B-A9HX-01	0.108571816812735
TCGA-CJ-5679-01	0.20577893860756
TCGA-C5-A8YR-01	0.0510068523258921
TCGA-DC-6682-01	0.00426220555910797
TCGA-EL-A3H1-11	0.0231484138654337
TCGA-V1-A9Z7-01	-0.132664061604995
TCGA-KL-8346-01	-0.178370838414812
TCGA-VQ-A91Q-01	0.0669253196620108
TCGA-FE-A239-01	-0.10265633709406
TCGA-DQ-7594-01	0.134588040818499
TCGA-XF-A8HF-01	-0.0293803698167807
TCGA-KQ-A41P-01	-0.0452804701448143
TCGA-BP-4766-01	0.188768300803796
TCGA-DD-AACT-01	0.0755251350976306
TCGA-BL-A13I-01	0.0941873009262875
TCGA-DX-A7EU-01	-0.0259053600028544
TCGA-B6-A0WZ-01	-0.0250060456103459
TCGA-33-6737-11	0.233634734182251
TCGA-C8-A135-01	0.00378833194405002
TCGA-XU-A92W-01	-0.0137773564316347
TCGA-55-8299-01	0.227529427175887
TCGA-39-5027-01	-0.22469262964939
TCGA-HD-7917-01	0.0464680180825117
TCGA-09-1674-01	-0.196777439735181
TCGA-22-5485-01	-0.0901870716975535
TCGA-EL-A4K1-01	0.0635283710168084
TCGA-A6-2686-11	0.320828008334334
TCGA-CV-7416-11	0.121794354281619
TCGA-BH-A0E2-01	-0.045442131912513
TCGA-DJ-A2PX-01	0.0868599716222675
TCGA-BH-A0BJ-01	0.0430398231173715
TCGA-BH-A203-01	-0.0239451208032706
TCGA-BJ-A190-01	-0.0973317702151075
TCGA-DJ-A3VM-01	0.0300430377751349
TCGA-A2-A1G1-01	0.0994518018038574
TCGA-GL-A9DD-01	0.0897903668300924
TCGA-13-A5FT-01	-0.0570129496207926
TCGA-IB-AAUW-01	0.143985557384715
TCGA-WB-A81M-01	-0.164762012661498
TCGA-HT-7873-01	-0.302469072475505
TCGA-BP-5183-01	0.287297536792201
TCGA-55-A491-01	0.0610953328254639
TCGA-FY-A3NM-01	-0.0099226241852371
TCGA-06-0749-01	-0.101147498413615
TCGA-D3-A3CE-06	0.0849242257597595
TCGA-46-6025-01	-0.0390598474359764
TCGA-FE-A236-01	0.0474384300461555
TCGA-ZF-AA4W-01	0.028739493897531
TCGA-UY-A9PA-01	0.240789767237287
TCGA-KL-8330-01	-0.12747716326638
TCGA-ET-A3DP-01	-0.00239707675973826
TCGA-HT-7603-01	-0.430734250732588
TCGA-AJ-A3NF-01	0.0465548024713141
TCGA-4V-A9QT-01	0.0490961566022442
TCGA-HC-7752-01	-0.318911977818843
TCGA-FU-A40J-01	0.17075730576626
TCGA-B9-4116-01	0.225678296805179
TCGA-W5-AA2R-11	0.146042466379451
TCGA-BH-A0C7-01	0.0758399677687078
TCGA-50-6595-01	0.209120976483902
TCGA-DB-A64P-01	-0.263407740043432
TCGA-BP-4981-01	0.180549620463715
TCGA-VS-A9V5-01	0.245690707101991
TCGA-AK-3428-01	0.247768092772889
TCGA-E2-A14X-01	0.0479204412273331
TCGA-G4-6311-01	0.0924681601789138
TCGA-BH-A8FZ-01	0.034160948677038
TCGA-S3-AA17-01	0.165800253064758
TCGA-DF-A2L0-01	-0.0116918012203203
TCGA-CI-6619-01	0.125191326542158
TCGA-B7-A5TI-01	-0.00965828568603312
TCGA-AR-A1AR-01	0.0752988760937794
TCGA-D8-A13Z-01	-0.00271175570555462
TCGA-BA-5152-01	0.29120054384474
TCGA-MY-A913-01	0.233732841188117
TCGA-G8-6325-01	0.382283061929539
TCGA-BT-A20N-11	-0.00557188788389454
TCGA-DZ-6132-11	0.0733641250387114
TCGA-ER-A19M-06	0.0861947412471877
TCGA-A4-7997-01	0.240174676733913
TCGA-L5-A88T-01	0.154475364317357
TCGA-BH-A0DV-11	0.00570190083028601
TCGA-DX-A48O-01	-0.0404114964415533
TCGA-13-1512-01	-0.0166686060622027
TCGA-23-2078-01	-0.00147816249229338
TCGA-A7-A6VX-01	0.0222908653815832
TCGA-VS-A8Q9-01	0.270016895887537
TCGA-DD-A39V-01	0.0735986693553375
TCGA-EJ-A65F-01	-0.15701801212188
TCGA-95-A4VP-01	0.0861276145984504
TCGA-BP-4340-01	0.205917207124584
TCGA-A6-2682-11	0.334725883590221
TCGA-EE-A3AF-06	0.0282588266412909
TCGA-HC-8261-01	-0.176322867929092
TCGA-AX-A3G3-01	0.217609368844525
TCGA-85-A512-01	-0.087886650900708
TCGA-ET-A25P-01	-0.0016342663791016
TCGA-DJ-A3VI-01	0.110750350438847
TCGA-55-8302-01	0.199880085187241
TCGA-44-4112-01	0.11816747320026
TCGA-60-2710-01	-0.0460430328165998
TCGA-AF-3911-01	0.126500601301229
TCGA-UF-A7JJ-01	0.183696861833313
TCGA-KN-8419-11	-0.0744640740096818
TCGA-05-4430-01	0.0625803044219458
TCGA-AR-A255-01	0.123719801540164
TCGA-WB-A81F-01	-0.184466288178829
TCGA-V4-A9EQ-01	-0.0733611766388281
TCGA-HZ-7919-01	0.219109782479164
TCGA-CN-5366-01	0.143847450410858
TCGA-AR-A1AT-01	0.0963272772309914
TCGA-E5-A2PC-01	0.157157130095759
TCGA-A2-A0CU-01	-0.0576730144119036
TCGA-V9-A7HT-01	0.171206338253538
TCGA-YL-A8HM-01	-0.0179860424506033
TCGA-CD-A486-01	0.0463243923152164
TCGA-DA-A95Y-06	0.0246898557453586
TCGA-UY-A9PE-01	-0.107876316651398
TCGA-CQ-7071-01	0.184830926850162
TCGA-D1-A3DG-01	-0.205402202000281
TCGA-VQ-A8PX-01	0.143968838155361
TCGA-XF-A9SV-01	-0.0408475337716116
TCGA-24-1924-01	0.134439923094631
TCGA-B0-5120-01	0.256690025587804
TCGA-DX-A6BG-01	0.205001944469174
TCGA-BH-A0AZ-01	0.0379329183995758
TCGA-EE-A184-06	-0.0119075592839936
TCGA-E7-A6MF-01	0.148790459027875
TCGA-MM-A84U-01	0.169929630923408
TCGA-CV-6933-01	0.0652675501606463
TCGA-LN-A8HZ-01	-0.0965114624308353
TCGA-BH-A1ET-11	0.0663204941934125
TCGA-DS-A0VL-01	0.211886475676044
TCGA-63-6202-01	0.160436254129489
TCGA-SB-A76C-01	-0.259966050456266
TCGA-FS-A1YY-06	-0.114779121934052
TCGA-46-3767-01	0.110318220087666
TCGA-E2-A1IH-01	0.0676903664778243
TCGA-13-1496-01	0.187569418942254
TCGA-B0-5095-01	0.17257847259935
TCGA-06-0174-01	-0.21910814620172
TCGA-CI-6622-01	0.198343852848149
TCGA-BP-4167-01	0.240510309426576
TCGA-HW-7486-01	-0.242448817318202
TCGA-ZP-A9D2-01	-0.0584934203536252
TCGA-BH-A18R-01	0.125874754816192
TCGA-BA-7269-01	0.00188382037400831
TCGA-ZF-AA56-01	0.137357103390493
TCGA-HU-A4G3-01	0.210293294814613
TCGA-OR-A5KY-01	-0.168249957933436
TCGA-ER-A19A-06	0.241775297653804
TCGA-NH-A6GC-01	0.0608656317600857
TCGA-DX-A48K-01	0.0318525682686556
TCGA-DD-A73B-01	0.00883465311323175
TCGA-AC-A4ZE-01	0.0144712548356058
TCGA-P5-A5F1-01	-0.228567269645281
TCGA-DK-AA6X-01	0.122558856737267
TCGA-AB-2877-03	0.100325050157346
TCGA-BR-7722-01	0.191640884631778
TCGA-B6-A0RS-01	0.0105306743979049
TCGA-33-AAS8-01	-0.0796376866915439
TCGA-AR-A24H-01	-0.100448362409825
TCGA-F4-6570-01	0.147756632731546
TCGA-E8-A432-01	0.122401996272282
TCGA-MZ-A5BI-01	0.206042588815509
TCGA-24-1928-01	-0.0354490941114236
TCGA-A6-2684-11	0.342686306408132
TCGA-DU-7011-01	-0.292807547863992
TCGA-G4-6627-01	0.210622660521391
TCGA-J9-A8CP-01	-0.147945190841997
TCGA-ZF-A9R9-01	-0.134102664855582
TCGA-P8-A6RX-01	-0.216524897406517
TCGA-UF-A7JF-01	0.000336862215879808
TCGA-A8-A099-01	0.171780370264374
TCGA-CM-6679-01	0.0940069273178582
TCGA-BR-7851-11	0.319126872532526
TCGA-G8-6907-01	0.103067117409988
TCGA-HV-A5A4-01	0.190996357889755
TCGA-DC-6157-01	0.0450087300728423
TCGA-NQ-A638-01	0.279271028003795
TCGA-EL-A3ZR-11	0.0366200974809471
TCGA-VS-A9UU-01	-0.0231866468331721
TCGA-66-2790-01	0.188567631647553
TCGA-75-7027-01	0.0380832189560641
TCGA-V1-A8WS-01	-0.123494216676518
TCGA-CE-A3MD-01	0.116339789304313
TCGA-HU-A4GD-01	-0.105725391819114
TCGA-VQ-A94U-01	0.0678470195802365
TCGA-LK-A4O0-01	0.0982022755361645
TCGA-XD-AAUG-01	-0.00638362250651007
TCGA-FV-A4ZP-01	-0.0557643823619412
TCGA-KN-8435-01	-0.246964243346221
TCGA-A6-4105-01	0.106105343366626
TCGA-04-1514-01	-0.199082894304972
TCGA-P5-A77X-01	-0.336021401207516
TCGA-NC-A5HI-01	-0.141516965708799
TCGA-ZJ-AAXN-01	0.326315493428288
TCGA-BP-4781-01	0.324485396894818
TCGA-CV-6937-01	0.0605564798595071
TCGA-AJ-A3QS-01	-0.0426593209219531
TCGA-DD-AACS-01	-0.0644185253410086
TCGA-VS-A9U6-01	0.15949408951294
TCGA-EB-A6QZ-01	-0.0304919237057682
TCGA-IQ-7631-01	0.00535368978415161
TCGA-L5-A4OI-01	0.328584655106665
TCGA-EB-A1NK-01	0.0168118065114489
TCGA-D3-A8GQ-06	-0.122086194195571
TCGA-RP-A694-06	0.0128447747096708
TCGA-A8-A09R-01	0.105798453922558
TCGA-DK-AA6S-01	0.184794885865761
TCGA-V1-A9Z8-01	-0.137087779909532
TCGA-DD-A4NK-01	0.01980575724137
TCGA-3S-A8YW-01	0.155767292829434
TCGA-VQ-A8PJ-01	0.000439676460706531
TCGA-KQ-A41S-01	-0.00334084135092543
TCGA-44-2668-01	0.433621639380775
TCGA-55-8507-01	0.0988188168567238
TCGA-DJ-A3UN-01	0.0432450252524477
TCGA-AB-2869-03	0.141580430248237
TCGA-HW-7493-01	-0.273339984776896
TCGA-CC-5261-01	0.0433385131754432
TCGA-C5-A2LX-01	0.17681572854138
TCGA-22-5491-11	0.128349443684182
TCGA-CR-6471-01	0.253792052106601
TCGA-VM-A8CA-01	-0.130567927326544
TCGA-EW-A6SC-01	0.255957755421425
TCGA-B0-5699-01	0.230259019604888
TCGA-XQ-A8TB-01	-0.16072374544037
TCGA-37-5819-01	-0.179543922582596
TCGA-DU-7015-01	-0.158945591680935
TCGA-MQ-A4LJ-01	0.163904314928899
TCGA-C5-A1M8-01	-0.0183145891097376
TCGA-C5-A7CJ-01	0.111086964063808
TCGA-22-A5C4-01	-0.101790988852813
TCGA-HB-A2OT-01	0.0138981976075167
TCGA-85-A4CL-01	-0.046592107148078
TCGA-TM-A7C5-01	-0.232768725559718
TCGA-EL-A3ZS-11	0.131322275281465
TCGA-DX-A3UB-01	-0.0589577621469962
TCGA-BP-4801-01	0.312624626652549
TCGA-D8-A1XC-01	-0.101553249947902
TCGA-DU-8162-01	-0.329158993761546
TCGA-TM-A84O-01	-0.291192867478987
TCGA-06-5410-01	0.086083925950061
TCGA-DC-6158-01	0.120885878358701
TCGA-FW-A3TU-06	-0.00863399520351887
TCGA-69-8254-01	0.318922491751012
TCGA-3T-AA9L-01	-0.0172114293489205
TCGA-HC-A6HY-01	-0.187633272355278
TCGA-EM-A3FM-01	0.0697255652327593
TCGA-GH-A9DA-01	0.132412681110796
TCGA-TN-A7HL-01	0.270910933321349
TCGA-G9-6363-11	-0.210212203045598
TCGA-3B-A9HT-01	0.15653890729863
TCGA-AB-2896-03	0.147616453506854
TCGA-CN-4742-01	0.219661534295268
TCGA-04-1348-01	0.231426174963726
TCGA-RD-A8N6-01	-0.0555769502161685
TCGA-DD-AACX-01	0.115684382378312
TCGA-78-8640-01	0.00667724389131207
TCGA-DJ-A3UY-01	0.0660405543934545
TCGA-EW-A1PE-01	0.249918753181202
TCGA-69-7979-01	-0.0464970310844778
TCGA-E2-A1II-01	0.214130858500016
TCGA-S3-AA14-01	-0.0981355982927832
TCGA-CR-7392-01	0.212617705211193
TCGA-S9-A7R3-01	-0.178128114145067
TCGA-A8-A09B-01	-0.10534745214901
TCGA-60-2714-01	0.0575110189029666
TCGA-GN-A9SD-06	-0.0439740462146891
TCGA-2G-AAFO-01	-0.0795078750900972
TCGA-AR-A5QP-01	-0.0102930106981418
TCGA-E2-A15K-06	0.0234556600319515
TCGA-NF-A4WX-01	-0.36420323009383
TCGA-DD-AAE0-01	-0.159088154317974
TCGA-D9-A6EG-06	-0.0866231301895508
TCGA-E9-A6HE-01	0.0357226120602722
TCGA-BR-8291-01	0.0741011780654211
TCGA-DD-AADA-01	-0.0173964111972579
TCGA-TQ-A7RN-01	-0.330772068263846
TCGA-ZM-AA0B-01	-0.117832777793039
TCGA-GL-A9DE-01	0.118955680537477
TCGA-CJ-5676-11	-0.0155231098815936
TCGA-2J-AABI-01	0.126916498676334
TCGA-BH-A0HI-01	0.0440250397040104
TCGA-AB-2985-03	0.310986161532009
TCGA-XE-AANI-01	-0.216316380158238
TCGA-ET-A3DT-01	0.170381605263864
TCGA-DD-A1EI-01	-0.128230253559831
TCGA-MY-A5BF-11	0.050801024174369
TCGA-E9-A1ND-11	0.0842634611823426
TCGA-BP-4790-01	0.325574990437357
TCGA-CZ-5465-11	-2.68588105711931e-05
TCGA-BP-5008-01	0.274296374947176
TCGA-BP-4170-01	0.332417878032421
TCGA-AJ-A3BK-01	0.144498134985884
TCGA-04-1530-01	0.05932613297479
TCGA-FS-A4FC-06	-0.0194030673927732
TCGA-CR-6480-01	0.26378941191743
TCGA-EL-A3D1-01	0.0823934229024902
TCGA-CV-6942-01	0.139871663279449
TCGA-D5-6924-01	0.045526368993899
TCGA-28-2513-01	0.050316545196973
TCGA-EW-A1P1-01	0.101172154407566
TCGA-BC-A5W4-01	-0.0605206234937404
TCGA-39-5019-01	-0.0726440094862844
TCGA-JU-AAVI-01	0.160877036817766
TCGA-QR-A70R-01	-0.242371962587818
TCGA-OL-A66P-01	0.119975956686486
TCGA-NG-A4VW-01	-0.176461412622636
TCGA-EE-A3JA-06	0.139495738475046
TCGA-A2-A1G4-01	-0.097651920433334
TCGA-E2-A105-01	-0.100909407409906
TCGA-55-7573-01	0.144344239704927
TCGA-N5-A4RA-01	-0.296921945388888
TCGA-WB-A80M-01	-0.196946840522713
TCGA-L5-A4OR-01	0.026041815583212
TCGA-25-2042-01	0.0300023990269619
TCGA-CV-A45W-01	0.0591976208445782
TCGA-E2-A573-01	0.122852250644402
TCGA-Y8-A8RY-11	-0.0922413036282093
TCGA-B0-5085-01	0.160736277371778
TCGA-DU-A6S6-01	-0.35691531491977
TCGA-YU-AA61-01	-0.093895172911858
TCGA-DV-A4W0-01	0.22413791848576
TCGA-AD-6965-01	0.0561764725701847
TCGA-BJ-A3PR-01	0.273558958390176
TCGA-SH-A7BD-01	0.171444243810238
TCGA-H2-A422-01	0.0711656201063725
TCGA-EY-A549-01	0.151041843864798
TCGA-DX-A6YU-01	0.113720741456133
TCGA-P5-A735-01	-0.309768301052932
TCGA-AB-2994-03	0.324578425428337
TCGA-DV-A4W0-05	0.229718263680775
TCGA-VQ-A928-01	-0.032494412402052
TCGA-D5-6931-01	0.145039399457468
TCGA-DX-A6Z2-01	0.0400954760327176
TCGA-BC-A10T-01	0.0141837847278722
TCGA-EA-A5O9-01	0.163234426545747
TCGA-43-5668-01	0.00792129068305428
TCGA-FB-AAQ0-01	0.207997896596997
TCGA-BF-AAP1-01	-0.105537365441718
TCGA-A2-A0EV-01	0.0841126450991402
TCGA-31-1950-01	0.0772311618355996
TCGA-BH-A18M-11	0.0740074724995884
TCGA-HT-7691-01	-0.00744466420822925
TCGA-18-4083-01	-0.157539532337028
TCGA-FG-A6J1-01	-0.239654393794724
TCGA-YD-A9TB-06	-0.0302266056852717
TCGA-S9-A7R7-01	0.0501395886731744
TCGA-CV-7245-11	0.0450983687857304
TCGA-AB-2870-03	0.305409159252384
TCGA-A8-A08A-01	0.0660823251281657
TCGA-CD-8526-01	-0.045680278062417
TCGA-BR-7703-01	0.201317334704959
TCGA-CV-7406-11	-0.0450276597422478
TCGA-AL-3471-01	0.0087104753726207
TCGA-2G-AAH0-01	-0.143404811613887
TCGA-YT-A95D-01	0.186481103811413
TCGA-E9-A1RG-01	0.0530467133775092
TCGA-YF-AA3M-01	-0.01060883127883
TCGA-76-4929-01	-0.0832208128703902
TCGA-24-1413-01	0.134387837167941
TCGA-EE-A2MU-06	0.0870754416802444
TCGA-AB-2981-03	0.331846493527026
TCGA-SN-A84W-01	-0.225303140464695
TCGA-A6-5656-01	0.00902285965851643
TCGA-43-8115-01	0.00612202361837114
TCGA-3A-A9IX-01	0.0987480957742593
TCGA-EI-6884-01	0.232555835246979
TCGA-DU-6402-01	-0.0618474427246358
TCGA-CZ-5461-11	0.0656348539286525
TCGA-Q1-A73P-01	0.261240626540378
TCGA-V4-A9EI-01	0.0564289092703857
TCGA-HT-7684-01	-0.219903800931715
TCGA-D8-A1XL-01	0.141507764390394
TCGA-ER-A3EV-06	0.0306260295708028
TCGA-E8-A413-01	0.0989893590994584
TCGA-CV-7434-11	0.0113833687847796
TCGA-BA-6871-01	0.209606415587053
TCGA-HT-8104-01	-0.158118562014767
TCGA-CN-6017-01	0.229730354127104
TCGA-CC-A7IH-01	-0.0230225790888642
TCGA-D7-A747-01	0.069664387884388
TCGA-A4-7585-01	0.193369467102755
TCGA-TS-A7P6-01	0.183319139410935
TCGA-3A-A9IO-01	-0.174808225528169
TCGA-DD-A4NG-01	0.0176816792792062
TCGA-BP-5170-01	0.179215514593468
TCGA-FN-7833-01	-0.140579250056433
TCGA-KN-8436-01	-0.22481575356399
TCGA-C5-A8XK-01	0.149701829190571
TCGA-43-A474-01	-0.204568744154646
TCGA-HT-7473-01	-0.132202833936793
TCGA-06-0645-01	0.072516614784455
TCGA-AB-2884-03	0.200211539959614
TCGA-33-AASI-01	0.0727689728041734
TCGA-DM-A1DA-01	0.00833778625712249
TCGA-UZ-A9PV-01	0.028526201259697
TCGA-BJ-A2N9-01	0.0408072497172394
TCGA-BH-A1EO-11	0.174934258981413
TCGA-EE-A2M5-06	0.213988518976472
TCGA-HF-7131-01	0.265715880010511
TCGA-CF-A7I0-01	-0.145967359575705
TCGA-25-1625-01	0.0943740514158762
TCGA-WJ-A86L-01	-0.00130450619660476
TCGA-AB-2998-03	0.282976933343111
TCGA-DX-AB2X-01	0.15381579950673
TCGA-HC-A632-01	-0.118070595269099
TCGA-MJ-A850-01	-0.0515147534336239
TCGA-C5-A907-01	0.25244956466973
TCGA-49-4506-01	0.252419699745527
TCGA-HT-8019-01	-0.411854861782998
TCGA-BQ-5877-01	0.160915322299621
TCGA-BR-6564-01	0.140423723598277
TCGA-B2-5633-01	0.286489047296584
TCGA-G9-6353-01	-0.177362791278547
TCGA-A2-A0ER-01	0.0240381412037397
TCGA-IG-A8O2-01	0.128186687879818
TCGA-VS-A9UD-01	0.286928366527902
TCGA-AX-A1C7-01	0.00322095975040318
TCGA-TQ-A7RU-01	-0.308546118235252
TCGA-BP-4982-01	0.263448934607964
TCGA-EE-A2GP-06	-0.0409898847295148
TCGA-XF-A9T8-01	0.139249700452023
TCGA-CZ-4864-11	0.0315471346810547
TCGA-2G-AAG0-01	-0.0726503252191292
TCGA-CU-A0YR-01	-0.0333690877149005
TCGA-EO-A22X-01	-0.0881919243683124
TCGA-DD-A4ND-01	0.104774980694383
TCGA-X7-A8DB-01	0.0634639730179488
TCGA-66-2785-01	0.245046965572897
TCGA-25-1630-01	0.154693589304626
TCGA-OL-A66K-01	-0.0921478695709261
TCGA-P4-A5E8-01	0.0328883188654004
TCGA-Q9-A6FW-01	0.144905404600465
TCGA-IN-7806-01	-0.00346981655057404
TCGA-36-1574-01	0.134368108723518
TCGA-QK-A8Z8-01	0.00933293219824368
TCGA-CQ-5326-01	0.216318843380268
TCGA-DB-A4XF-01	-0.315584858935321
TCGA-2Y-A9H2-01	0.0946800046633089
TCGA-C5-A7CM-01	0.0256092552910128
TCGA-4K-AAAL-01	-0.244572183007776
TCGA-G9-6367-01	-0.114855890338708
TCGA-A4-A5Y1-01	0.0798136277402362
TCGA-56-8201-01	0.236730801912661
TCGA-G9-6342-01	-0.165831789122324
TCGA-KU-A66T-01	0.0845164464345498
TCGA-DD-AAVW-01	0.0276729837486792
TCGA-CJ-4905-01	0.188557401285477
TCGA-EP-A2KC-01	0.0172803682871926
TCGA-LN-A7HY-01	0.113089438409664
TCGA-KK-A7AQ-01	-0.174674421286963
TCGA-IE-A3OV-01	0.0220736451210982
TCGA-G7-6790-01	0.0983797847708851
TCGA-XY-A89B-01	0.0374722464829474
TCGA-CC-A7IL-01	-0.0395166735784293
TCGA-EW-A1OX-01	-0.0559483903147094
TCGA-S3-AA10-01	0.147169819366748
TCGA-AB-2978-03	0.14542390906627
TCGA-YZ-A984-01	-0.169656101926847
TCGA-EJ-A65M-01	-0.152779058041981
TCGA-BP-5174-01	0.295473904823803
TCGA-KN-8427-01	-0.0221173050264594
TCGA-QR-A705-01	-0.226569253214336
TCGA-20-1684-01	-0.108607071923425
TCGA-N8-A4PI-01	-0.162838903760577
TCGA-05-4402-01	0.121905708369535
TCGA-AA-3518-11	0.301997014888363
TCGA-2G-AAH4-01	-0.176495023454039
TCGA-CX-7086-01	0.135120532762528
TCGA-ET-A25L-01	0.0895976111192755
TCGA-UZ-A9PZ-01	0.0666396057396591
TCGA-A8-A0A9-01	0.150725061704596
TCGA-DE-A2OL-01	0.00380718160808919
TCGA-G7-A4TM-01	0.0860832067910637
TCGA-BQ-7060-01	0.122763716352901
TCGA-DD-A4NS-01	0.0389491410473687
TCGA-CN-5356-01	0.137488631452821
TCGA-EU-5905-01	0.299704885947389
TCGA-B0-4697-01	0.265322610349828
TCGA-QR-A6GO-01	-0.144830040646205
TCGA-IN-AB1X-01	0.311757526961871
TCGA-AX-A3FS-01	-0.137875327235352
TCGA-BH-A1FB-01	0.0850247112524896
TCGA-44-8119-01	-0.113441314226498
TCGA-13-0886-01	0.107430343849402
TCGA-EE-A29X-06	0.0628659711060262
TCGA-BP-4759-01	0.267725095087816
TCGA-GN-A262-06	-0.133288704037017
TCGA-FG-A713-01	-0.39245072420335
TCGA-24-2288-01	0.0919338167875125
TCGA-V4-A9EZ-01	0.0144043546677471
TCGA-VS-A9V2-01	0.307065344986285
TCGA-VS-A94Y-01	0.310883968475695
TCGA-F4-6461-01	0.0625105932358309
TCGA-90-A4EE-01	0.283719368016965
TCGA-C5-A8ZZ-01	-0.0855571913864606
TCGA-MQ-A6BS-01	0.0504709552439658
TCGA-CD-8533-01	-0.0145091451347897
TCGA-IS-A3K8-01	-0.0359573609628315
TCGA-E1-A7YL-01	-0.109360394747934
TCGA-DD-A1EJ-11	0.12399017903244
TCGA-A2-A04T-01	0.0127129647717187
TCGA-CJ-6030-01	0.275409251901411
TCGA-OL-A5S0-01	0.0728169461239686
TCGA-CG-5722-11	0.189673406262009
TCGA-UD-AAC5-01	-0.0187344169824885
TCGA-DD-AADI-01	0.0114666120703852
TCGA-FC-7961-01	-0.125476122822487
TCGA-CC-A7IG-01	-0.128374090844064
TCGA-MR-A8JO-01	0.0339836279753283
TCGA-GC-A3YS-01	-0.0219307689249861
TCGA-OR-A5LG-01	-0.0388158955126627
TCGA-VD-A8KH-01	-0.107305756310299
TCGA-EE-A3JB-06	0.00738158523947068
TCGA-CJ-4918-01	0.171483050740738
TCGA-K4-A54R-11	0.117312044600556
TCGA-A8-A07J-01	0.107822800650576
TCGA-E9-A229-01	0.187010530078577
TCGA-L5-A4OU-01	0.382140969647671
TCGA-X9-A971-01	0.0153151133873092
TCGA-D6-6826-01	0.253825879492672
TCGA-A2-A0SX-01	0.0978689254450618
TCGA-57-1994-01	0.0469891870513292
TCGA-ER-A19E-06	-0.114910180765201
TCGA-KK-A8I4-01	-0.0273548701669376
TCGA-UZ-A9PM-01	0.0867106058524835
TCGA-B8-5545-01	0.284135533209453
TCGA-US-A776-01	0.110907406901031
TCGA-BR-8484-01	0.0490845283269922
TCGA-55-7724-01	0.0574015437798249
TCGA-F4-6703-01	0.181350783336204
TCGA-HU-A4G8-01	0.319522674756331
TCGA-FY-A3I4-01	0.110637842880027
TCGA-DX-AB2Q-01	0.0393331028450808
TCGA-44-6776-01	0.15156381928257
TCGA-49-4514-01	0.0245144148605421
TCGA-43-3394-11	0.128031676837817
TCGA-HC-A6AQ-01	-0.157896395241713
TCGA-05-4396-01	0.0312515731158277
TCGA-XM-A8RL-01	0.0334522025601077
TCGA-EJ-7789-01	-0.233915839027236
TCGA-85-A50Z-01	0.00352987029921855
TCGA-FS-A1ZT-06	0.0569947888263181
TCGA-B2-3923-01	-0.150527597967126
TCGA-55-8204-01	0.0942959593405489
TCGA-77-7337-01	0.0407542077651515
TCGA-KN-8428-11	-0.0146017907994525
TCGA-QS-A5YR-01	0.0116726843718485
TCGA-L4-A4E6-01	0.184721968391093
TCGA-L5-A8NJ-01	0.130672924321216
TCGA-DX-A1L0-01	-0.0574602353880376
TCGA-BH-A0AW-01	0.0227971685049877
TCGA-VS-A9UJ-01	0.102120623886881
TCGA-25-2392-01	0.0595830729490894
TCGA-XD-AAUH-01	0.0508944536622558
TCGA-AX-A3FW-01	-0.0448678211184583
TCGA-77-8008-11	0.160414318774245
TCGA-BH-A2L8-01	-0.0173486601925571
TCGA-HU-A4GC-01	0.164447850128866
TCGA-EB-A5SE-01	-0.0627226636114983
TCGA-BH-A0B6-01	0.24909584296926
TCGA-AA-3492-01	0.265368566483156
TCGA-G4-6293-01	0.230419653041967
TCGA-DD-A11B-11	0.0316035937060878
TCGA-CG-5726-01	0.183631574412858
TCGA-CS-5396-01	-0.225604212473107
TCGA-DX-AB32-01	0.208303260725915
TCGA-CN-6998-01	0.199134100112456
TCGA-BB-7866-01	0.254972717485267
TCGA-31-1959-01	0.212078049906137
TCGA-HD-7832-01	0.252130411047408
TCGA-Y8-A895-01	0.00971359696131353
TCGA-QR-A6H1-01	-0.172572160581991
TCGA-AC-A2FB-11	0.0161124731786891
TCGA-AO-A0JL-01	-0.168162190840538
TCGA-BH-A0BS-01	0.108969521619788
TCGA-56-8623-01	0.212711095386166
TCGA-DJ-A4UL-01	-0.00104843529835261
TCGA-AA-3531-11	0.385590619472677
TCGA-AB-2956-03	0.265291806658516
TCGA-CD-A48C-01	0.117676153937922
TCGA-FF-8046-01	0.117413117211432
TCGA-EJ-7125-11	-0.00264956916978343
TCGA-TS-A7P1-01	0.14465819209994
TCGA-75-6205-01	0.25193361401981
TCGA-FP-8099-01	0.158283206512615
TCGA-ZJ-AAXI-01	0.129994831954962
TCGA-B6-A0IG-01	0.0758186298851101
TCGA-XN-A8T5-01	0.11459135838773
TCGA-ZG-A9M4-01	-0.0767153826053817
TCGA-EJ-7793-01	-0.104243470545899
TCGA-AA-3496-01	0.0920483649548498
TCGA-23-1022-01	-0.0531785740161785
TCGA-QR-A7IN-01	-0.191074041148866
TCGA-ZF-AA4N-01	-0.03988736836123
TCGA-XF-AAMG-01	-0.280774609232319
TCGA-GC-A3RC-01	0.113040681327687
TCGA-DJ-A13T-01	0.0619335624993184
TCGA-QR-A6GT-01	-0.0562457128315147
TCGA-AX-A3FX-01	0.114225059454035
TCGA-HC-7210-01	-0.13664021672323
TCGA-CJ-4923-01	0.196579315210517
TCGA-ES-A2HT-11	0.296213908963456
TCGA-G4-6625-01	0.120795940950934
TCGA-EJ-7797-11	-0.0701389431132359
TCGA-98-A538-01	0.0860708499730177
TCGA-ET-A3BO-01	0.100719108563041
TCGA-EB-A5VV-06	0.35439857332003
TCGA-KP-A3W0-01	0.124057700193619
TCGA-CV-6436-01	0.200706709601848
TCGA-XM-A8RC-01	-0.0781760897872776
TCGA-EJ-7782-01	-0.19492432301361
TCGA-HW-8322-01	-0.311278151978861
TCGA-BP-4159-01	0.147461049370876
TCGA-Q1-A6DT-01	0.140102381016865
TCGA-KN-8424-11	-0.109866190870039
TCGA-CF-A8HY-01	0.0383830589780878
TCGA-L5-A8NN-01	-0.0654264024166835
TCGA-ZF-A9RL-01	-0.0788485432632686
TCGA-25-1633-01	0.11470520315653
TCGA-25-2396-01	0.206312133125792
TCGA-OL-A66L-01	-0.0271855911384162
TCGA-BH-A0DO-01	-0.078098460355679
TCGA-HC-A8CY-01	-0.132942272137227
TCGA-X6-A8C5-01	0.0233075477964246
TCGA-B9-4115-11	-0.051770160010641
TCGA-FK-A4UB-01	-0.0652945595294414
TCGA-DM-A28E-01	0.0830639200535759
TCGA-S9-A6U9-01	-0.178824272597806
TCGA-5R-AA1C-01	0.103748446722745
TCGA-CK-6747-01	0.18591827578695
TCGA-WB-A819-01	-0.075053653619052
TCGA-Y8-A8S1-01	0.0936911053618314
TCGA-W5-AA2I-01	-0.140495199134234
TCGA-CJ-5680-01	0.176089277481183
TCGA-34-5234-01	0.188781590332891
TCGA-EJ-7786-11	-0.0119867904239693
TCGA-CV-7097-01	0.215234194606447
TCGA-HT-7676-01	-0.208210581175146
TCGA-IB-8126-01	0.112018834234506
TCGA-XF-A9T0-01	-0.173431226577166
TCGA-BC-A216-11	-0.025514384711824
TCGA-FW-A5DX-01	-0.123755795542321
TCGA-HZ-7920-01	0.00369522575793177
TCGA-62-A46O-01	0.0188947063215417
TCGA-04-1517-01	-0.112824393225398
TCGA-G3-AAV1-01	0.0291942016254106
TCGA-HT-7469-01	-0.255622216167453
TCGA-GL-7966-11	0.0686571162635296
TCGA-78-7155-01	-0.265096748043938
TCGA-56-7822-01	-0.00130475048946165
TCGA-56-A62T-01	-0.0554224637873261
TCGA-LL-A73Y-01	-0.0606315765016359
TCGA-B0-5705-11	-0.07116543912379
TCGA-BC-A10X-01	0.0461386119740288
TCGA-UY-A78M-01	0.0304491207879761
TCGA-BH-A0DK-01	0.104479310465146
TCGA-GC-A4ZW-01	-0.0482524770748749
TCGA-IN-8462-11	0.294624517957672
TCGA-K4-A4AC-01	0.0862438522127604
TCGA-B3-4104-01	-0.0726616018934247
TCGA-85-A4JB-01	-0.0732056439134558
TCGA-62-A472-01	0.191999984654249
TCGA-30-1714-01	0.0983949404408077
TCGA-NJ-A55R-01	-0.0352530517119436
TCGA-23-1026-01	0.147376388248868
TCGA-VQ-A8E3-01	0.135486895081752
TCGA-F5-6702-01	0.066377348183619
TCGA-EL-A3N2-11	-0.0670958206577014
TCGA-VS-A9UQ-01	0.153652619466803
TCGA-BH-A0BG-01	0.201235430491832
TCGA-AJ-A23N-01	0.124299319273502
TCGA-W5-AA34-01	-0.0213217022994831
TCGA-CA-5255-01	0.201858987493011
TCGA-24-1431-01	-0.00336409351713746
TCGA-CK-4947-01	0.237750110337086
TCGA-IE-A6BZ-01	0.100183386606144
TCGA-DD-A39Z-11	-0.0147731348339847
TCGA-WC-A88A-01	-0.0320612343383268
TCGA-AB-2808-03	0.124145997097868
TCGA-G2-A2ES-01	0.200610242889582
TCGA-DX-A8BM-01	-0.0266796646487921
TCGA-V1-A8MU-01	-0.137999683198277
TCGA-A8-A06Z-01	-0.144763148031136
TCGA-KP-A3W1-01	0.141538948848558
TCGA-32-2634-01	-0.245623851806992
TCGA-G5-6233-01	0.122484198497748
TCGA-E9-A1RH-11	0.0425763671353989
TCGA-62-8395-01	0.0509710481832702
TCGA-HU-A4GH-11	-0.0250874525266182
TCGA-24-2261-01	0.0935884303349544
TCGA-AN-A0AT-01	0.0192725706611376
TCGA-13-0800-01	-0.196423440409552
TCGA-3U-A98H-01	0.229117329641714
TCGA-77-8136-01	0.0912658033906569
TCGA-D1-A2G0-01	-0.100838785974797
TCGA-AG-3731-11	0.254981828287557
TCGA-ET-A40P-01	0.0354569552771937
TCGA-13-0765-01	0.144947382877415
TCGA-CW-5589-01	0.232898582802352
TCGA-VQ-A8E0-01	0.0168695524900648
TCGA-66-2756-01	-0.145375169669141
TCGA-2G-AAHG-01	-0.34691513962511
TCGA-61-1998-01	0.0531587693969005
TCGA-23-1029-01	0.102992229339681
TCGA-HV-A5A3-11	0.159085855435713
TCGA-95-7567-01	0.111216817675838
TCGA-E2-A14U-01	-0.0955135598998009
TCGA-AD-6888-01	0.0536666993378902
TCGA-KB-A93G-01	0.0672612323229954
TCGA-F4-6809-01	0.146878737127591
TCGA-A3-3385-01	0.180729603597877
TCGA-50-5051-01	-0.0199285653673049
TCGA-BP-5000-01	0.142670996586578
TCGA-44-6147-11	0.245727330577822
TCGA-CN-A63U-01	-0.182699120967617
TCGA-CK-5914-01	0.134306815322156
TCGA-HT-7478-01	0.0128987399081337
TCGA-23-1030-01	0.128874608947639
TCGA-5P-A9K6-01	0.106525310566654
TCGA-VS-A8EG-01	0.190339748775862
TCGA-D1-A3JP-01	0.0322763473867945
TCGA-IZ-8195-01	-0.0224641228472055
TCGA-43-8116-01	0.17658509355652
TCGA-18-3410-01	0.318746544647358
TCGA-BR-7704-01	0.1031908658933
TCGA-61-2003-01	0.167748478625664
TCGA-MW-A4EC-01	0.240696142200746
TCGA-RP-A690-06	-0.0469703459178669
TCGA-L5-A4OM-01	0.119178048537092
TCGA-WB-A80Q-01	-0.197272076717872
TCGA-BK-A13B-01	0.151886744642949
TCGA-EX-A69L-01	0.283155282053261
TCGA-FJ-A871-01	0.0171156893641832
TCGA-WB-A817-01	-0.184905703599785
TCGA-55-A48Y-01	0.0441291982320857
TCGA-BJ-A45F-01	0.0391540438356221
TCGA-AK-3447-01	-0.0367568124012489
TCGA-Q1-A73O-01	0.307757933266216
TCGA-D5-6532-01	0.0660669610849744
TCGA-QR-A70J-01	0.0454007730568077
TCGA-CC-A9FU-01	-0.102327485703991
TCGA-VS-A8QC-01	0.085022899810684
TCGA-W3-AA1O-06	-0.0676779888572969
TCGA-86-A456-01	0.199186212378765
TCGA-33-AASB-01	0.0352197445429381
TCGA-EA-A5ZE-01	0.162020157257139
TCGA-XT-AASU-01	0.0165611313086982
TCGA-FE-A22Z-01	-0.00430515882443253
TCGA-B9-4617-01	-0.001440982694562
TCGA-RW-A8AZ-01	-0.207972374424674
TCGA-50-5068-01	0.233516820018443
TCGA-NK-A5CR-01	-0.189031102867185
TCGA-NJ-A55A-01	0.0469019379842002
TCGA-ZS-A9CF-02	0.0836902260608595
TCGA-ZS-A9CF-01	0.129421279212786
TCGA-AR-A24Q-01	-0.0295866450084869
TCGA-D3-A2J7-06	0.00981318812635795
TCGA-33-4586-01	0.0386532248711359
TCGA-P8-A5KD-11	-0.054121960940514
TCGA-56-7580-01	0.00410438486702831
TCGA-E8-A416-01	0.00796030341574795
TCGA-S4-A8RM-01	0.334976711318148
TCGA-DU-A5TW-01	-0.254606582422231
TCGA-24-2038-01	0.0912752315081814
TCGA-DX-AB2S-01	0.251911378832692
TCGA-G9-6329-01	-0.142781452699966
TCGA-MH-A560-01	0.0501819973229004
TCGA-GD-A3OP-01	0.015773525058373
TCGA-90-7769-01	-0.0847396757689483
TCGA-CR-6467-01	0.0353314610319562
TCGA-S9-A6TX-01	-0.269256108809139
TCGA-BH-A0DP-11	-0.0446961602676009
TCGA-OR-A5JC-01	0.119245558163963
TCGA-GS-A9TV-01	0.499603711947397
TCGA-ZJ-A8QO-01	0.18240450528482
TCGA-37-4135-01	0.0807192025057958
TCGA-RY-A83Z-01	-0.299792687956067
TCGA-IG-A5B8-01	0.156937417613911
TCGA-JX-A5QV-01	0.189673636086869
TCGA-CN-6988-01	-0.0241203259525562
TCGA-DA-A3F5-06	-0.0377800338259406
TCGA-DX-A8BQ-01	0.325816435487954
TCGA-EW-A1P5-01	0.19935607480155
TCGA-QR-A6GS-01	-0.167882902882738
TCGA-HD-8635-11	0.309904007799466
TCGA-FD-A3SL-01	-0.0982975359416184
TCGA-ET-A39L-01	-0.0224677746105265
TCGA-BH-A1FN-01	-0.0590447648920533
TCGA-TS-A8AF-01	0.170169490876823
TCGA-EK-A2GZ-01	0.180595207457943
TCGA-N5-A4RM-01	-0.110948679112251
TCGA-DD-AACN-01	-0.047749366003159
TCGA-MM-A564-01	0.00862859420976226
TCGA-3L-AA1B-01	0.10495873226314
TCGA-CV-7103-11	0.236616450139184
TCGA-06-0141-01	0.0443771214130725
TCGA-DQ-7596-01	0.188545270394165
TCGA-HZ-8002-01	0.120595073146667
TCGA-3A-A9IH-01	0.165342046569841
TCGA-B5-A3FC-01	-0.00513293077119599
TCGA-BJ-A0ZC-01	0.0794703868703838
TCGA-XF-A9T3-01	0.129149226834039
TCGA-98-8020-01	0.126128202529621
TCGA-CV-5970-01	0.225650835150914
TCGA-DX-AB2G-01	0.145021595057752
TCGA-A7-A4SE-01	0.0624004854536388
TCGA-A1-A0SJ-01	-0.0799508272869398
TCGA-J2-A4AG-01	0.147278421662775
TCGA-EI-6510-01	0.122038750484033
TCGA-G4-6588-01	0.200273824804264
TCGA-RC-A7S9-01	-0.0109970983377855
TCGA-GS-A9TZ-01	0.4159729414619
TCGA-22-5471-01	0.244242329690302
TCGA-E2-A570-01	-0.0128037838023866
TCGA-VQ-A91V-01	0.221320112701878
TCGA-CV-7425-01	0.192916666121928
TCGA-EK-A2R9-01	0.0556591578840701
TCGA-QR-A6H4-01	-0.124860875053806
TCGA-BH-A201-01	-0.0280501051705908
TCGA-66-2744-01	0.308186870728859
TCGA-61-2016-01	0.15643172012773
TCGA-BH-A0H9-11	0.0699464157335116
TCGA-CN-4733-01	0.247605133317349
TCGA-IR-A3LL-01	0.287742904383349
TCGA-05-4405-01	0.13159030141381
TCGA-06-0125-01	-0.135497711410325
TCGA-XU-A92Z-01	-0.0271633790279976
TCGA-DD-AA3A-01	-0.0479733486807562
TCGA-RW-A68A-01	-0.17905442963753
TCGA-13-0885-01	0.205269940781188
TCGA-FP-A4BF-01	0.106098290023151
TCGA-A8-A09E-01	0.0255262766281126
TCGA-ZB-A964-01	-0.00830942833022916
TCGA-Y8-A8RZ-01	0.188939169981849
TCGA-CR-5243-01	0.240108155729616
TCGA-KL-8326-11	-0.0938743492323926
TCGA-22-4609-11	0.233426296965529
TCGA-MT-A51W-01	0.253022182799774
TCGA-ZB-A96C-01	0.0907373819581877
TCGA-D8-A27V-01	0.0467669261914673
TCGA-ZF-AA4V-01	0.207769585591868
TCGA-50-5944-01	0.0795649283615212
TCGA-RD-A8N1-01	0.128510047607745
TCGA-BR-8687-01	-0.0181864088558419
TCGA-49-6742-11	0.114529746247543
TCGA-OR-A5JV-01	0.0893156213595225
TCGA-EM-A2CO-01	-0.0727631630822375
TCGA-CZ-5454-11	-0.0481056753938986
TCGA-86-7955-01	-0.00264585474436582
TCGA-BR-A4IY-01	0.253668856939189
TCGA-50-6673-01	0.0992011217295509
TCGA-V1-A9OQ-01	-0.171489584317035
TCGA-FG-A6IZ-01	-0.236607135082758
TCGA-CV-7178-11	-0.000911107236599495
TCGA-C5-A1M5-01	0.124428760300735
TCGA-DQ-7592-01	0.096864459306657
TCGA-E2-A14Y-01	-0.128720140362013
TCGA-EM-A3AN-01	0.0402383256544212
TCGA-YL-A9WI-01	-0.116291235784077
TCGA-AG-3742-01	0.0672499999474571
TCGA-55-7727-01	0.191517723487279
TCGA-GC-A3BM-11	0.124078448750092
TCGA-QR-A6H0-01	-0.0625551247026799
TCGA-CS-4941-01	-0.177463525614807
TCGA-59-2351-01	0.00625325493908494
TCGA-OU-A5PI-01	0.0557815031225156
TCGA-XU-A92Q-01	0.145943177144834
TCGA-GL-6846-11	-0.0983040011548859
TCGA-BR-8060-11	-0.0351787723085954
TCGA-55-8510-01	0.200820553487233
TCGA-MS-A51U-01	-0.0416013634101328
TCGA-L5-A88Y-01	0.147866033927643
TCGA-K4-A5RI-11	0.106437746112495
TCGA-A8-A06Y-01	0.104566224946831
TCGA-XF-AAMW-01	0.175393113971275
TCGA-GI-A2C8-01	-0.0185591724988563
TCGA-AB-3012-03	0.221842695408657
TCGA-CN-4722-01	0.0976604921186523
TCGA-EL-A3ZM-01	0.113531591895195
TCGA-DJ-A13X-01	0.00712634446585335
TCGA-DX-A1L3-01	0.159931117042643
TCGA-HD-A633-01	0.163157734896332
TCGA-AR-A1AM-01	0.0620359132965204
TCGA-13-0890-01	-0.0293072011521497
TCGA-VF-A8AE-01	0.0388692037753619
TCGA-DH-A7UT-01	-0.136772934670147
TCGA-FR-A3YO-06	0.12553801439197
TCGA-A6-6138-01	0.165252399116788
TCGA-DU-5871-01	-0.203141131927053
TCGA-CV-7238-01	0.142731862326764
TCGA-AB-2841-03	0.349046162487907
TCGA-EL-A3T7-01	0.0545798258290866
TCGA-55-6980-11	0.136987566720085
TCGA-F4-6808-01	-0.0116875214940228
TCGA-AN-A041-01	0.122288353721375
TCGA-CN-5367-01	0.153858871823254
TCGA-MP-A4T8-01	0.103210450373782
TCGA-D6-A74Q-01	0.115408722740065
TCGA-86-8279-01	0.038883761156608
TCGA-W2-A7HB-01	-0.204498221712248
TCGA-GR-A4D4-01	0.222031715014536
TCGA-CR-5250-01	0.235524376381541
TCGA-B0-5100-01	-0.0385887476979004
TCGA-EJ-7218-01	-0.168295505077517
TCGA-ET-A2N5-11	0.0251429714303939
TCGA-XK-AAJR-01	-0.183544511306915
TCGA-55-A494-01	-0.041517283945938
TCGA-BP-4991-01	0.28313655228358
TCGA-44-3917-01	-0.0514431767043067
TCGA-EP-A3RK-11	0.0617685105069768
TCGA-61-2000-01	0.111132478060263
TCGA-A4-7288-01	0.103635045550838
TCGA-75-5125-01	0.239266693117691
TCGA-BR-4369-01	-0.0288124575529586
TCGA-EJ-7123-11	-0.10004680479874
TCGA-B0-5400-01	0.18438632982447
TCGA-G4-6317-02	0.0386595172187666
TCGA-G4-6317-01	-0.0197693309027336
TCGA-HU-8244-01	0.217180513552117
TCGA-25-2404-01	0.0534569049157455
TCGA-CV-7437-01	0.0344510130211638
TCGA-EL-A3T3-01	0.0653506664732966
TCGA-K7-A5RG-01	0.0797730739220816
TCGA-ZG-A9LU-01	0.0208479242033412
TCGA-13-0768-01	0.236786385778826
TCGA-B6-A409-01	0.0642915604492723
TCGA-KC-A7F5-01	-0.271302589955864
TCGA-FP-7735-11	-0.0933253929726904
TCGA-C5-A7X8-01	0.0314644160965243
TCGA-BP-4330-01	0.316227113808872
TCGA-21-1078-01	0.123074928181244
TCGA-34-2600-01	-0.0965428259749178
TCGA-EA-A3HS-01	0.170427978801085
TCGA-W3-AA1W-06	0.267210345145526
TCGA-VD-AA8R-01	0.0238030720288251
TCGA-3B-A9HZ-01	-0.037967154581065
TCGA-CJ-4873-01	0.241066220968244
TCGA-77-7335-11	0.234226192123204
TCGA-SX-A7SL-01	0.0875854986748955
TCGA-AB-2836-03	0.275020622971431
TCGA-BH-A1EX-01	0.0600465705742742
TCGA-HW-8321-01	-0.212522655249802
TCGA-CK-4952-01	0.132527388449184
TCGA-G4-6309-01	0.216936666610444
TCGA-EZ-7264-01	-0.269995905886439
TCGA-X7-A8M0-01	0.261819322995992
TCGA-E8-A433-01	0.0626976681985646
TCGA-BH-A0C3-11	-0.0330457893684577
TCGA-55-8615-01	-0.0163997787120932
TCGA-HZ-A4BK-01	0.159503809172739
TCGA-EL-A3GQ-01	-0.00476831544958559
TCGA-MP-A4TF-01	0.0820830480631304
TCGA-G2-A2EO-01	-0.148898588077479
TCGA-D6-A6EO-01	0.000499905778086991
TCGA-RC-A7SF-01	0.0984539969269687
TCGA-EB-A24C-01	-0.0497407516077855
TCGA-AK-3443-01	-0.128254431717815
TCGA-A7-A0CJ-01	-0.0291646317341515
TCGA-CS-6666-01	-0.165177340621254
TCGA-BP-4992-01	0.185813560404472
TCGA-CM-5868-01	0.106408557220851
TCGA-WC-A885-01	-0.0788508700589945
TCGA-D1-A3DA-01	0.124714073405707
TCGA-55-6979-01	0.215604306470604
TCGA-P4-AAVO-01	0.0104628394464854
TCGA-B0-5711-11	-0.0812710757703892
TCGA-NC-A5HK-01	0.221688258208587
TCGA-VQ-A91Z-01	-0.117391511622909
TCGA-DX-A8BR-01	0.130317431024152
TCGA-W5-AA2X-01	0.0223304693384311
TCGA-BJ-A291-01	0.0875671047149311
TCGA-IR-A3LH-01	0.22293222289284
TCGA-KO-8410-01	0.0557744607138939
TCGA-BH-A0H0-01	-0.0394088308776905
TCGA-LN-A4A9-01	0.0849338278086514
TCGA-LL-A5YO-01	0.235118461202955
TCGA-86-A4JF-01	0.126859419229881
TCGA-DC-6156-01	0.194186971028918
TCGA-QU-A6IP-01	-0.13392149270546
TCGA-FI-A3PV-01	-0.178404817274145
TCGA-V1-A9O9-01	-0.0381012446025997
TCGA-FS-A1Z3-06	0.0482411933316162
TCGA-AN-A0FW-01	0.0463743914786583
TCGA-VQ-A8PH-01	-0.051752309432512
TCGA-49-6744-11	0.113806481386306
TCGA-AC-A6IX-06	0.152340727894798
TCGA-AC-A6IX-01	0.15694879864685
TCGA-XF-A8HH-01	-0.171127162228319
TCGA-EB-A551-01	0.143849308711635
TCGA-EL-A4K2-01	0.0373526886025982
TCGA-HW-7491-01	-0.349355362098562
TCGA-FS-A1ZD-06	-0.187840966007939
TCGA-86-7701-01	0.0972912590477621
TCGA-EJ-A8FO-01	-0.165011099877495
TCGA-62-8398-01	0.234820108493965
TCGA-A3-3307-01	0.316739476023769
TCGA-A3-3320-01	0.154924466396077
TCGA-EM-A3O7-01	0.0319444926470271
TCGA-D3-A8GP-06	-0.0655916788107001
TCGA-L9-A443-01	-0.0337277090105816
TCGA-CZ-5469-01	0.0931714545669379
TCGA-S9-A6U1-01	-0.256100324302678
TCGA-A2-A04Y-01	0.00405781442905311
TCGA-D3-A2JF-06	0.135898168186147
TCGA-66-2767-01	0.251214102200888
TCGA-MR-A520-01	0.0263972479700232
TCGA-X7-A8M4-01	-0.0148940585608212
TCGA-FD-A3B7-01	0.161120504455445
TCGA-E1-5307-01	-0.297683350615944
TCGA-78-8660-01	0.16431971352876
TCGA-DU-A76L-01	-0.0342343274905996
TCGA-C5-A1M9-01	0.231877421011372
TCGA-KL-8325-01	-0.0615038817139931
TCGA-HW-7495-01	-0.318857824105406
TCGA-K4-A3WU-01	-0.0290858208911318
TCGA-AG-4021-01	-0.0244427888301445
TCGA-BH-A1FU-11	0.00189529056611098
TCGA-E2-A156-01	-0.0243266431580333
TCGA-CS-6669-01	-0.456204616883767
TCGA-EL-A3GW-01	0.108132022259516
TCGA-EM-A2CL-01	-0.0406620520816185
TCGA-CF-A47V-01	0.151840055407064
TCGA-AR-A24R-01	0.0383018220588146
TCGA-3H-AB3O-01	0.398552581360687
TCGA-J4-A67L-01	-0.0676622080937736
TCGA-HT-7481-01	-0.343812488467307
TCGA-AB-2894-03	0.125511411080288
TCGA-F7-A61W-01	0.10711018623131
TCGA-NC-A5HO-01	0.181376774598799
TCGA-QQ-A5VA-01	0.099710089026815
TCGA-AJ-A3BG-01	0.0580575230040688
TCGA-BF-A1PZ-01	-0.0154276053921587
TCGA-AB-2844-03	0.127794795036881
TCGA-AB-2828-03	0.21292712515185
TCGA-XQ-A8TA-01	-0.314470030460146
TCGA-78-7148-01	0.125410857004741
TCGA-DU-8163-01	-0.228814422292324
TCGA-FS-A4FB-06	-0.0746743229236866
TCGA-D8-A1JP-01	0.0112975553306778
TCGA-E2-A1IK-01	4.07895631837516e-05
TCGA-24-0970-01	0.0166334776265005
TCGA-43-6773-01	0.0668213228454001
TCGA-24-1424-01	-0.0338312875339597
TCGA-EB-A44Q-06	0.302119426904615
TCGA-AN-A0FS-01	0.0735225328955569
TCGA-77-8154-01	-0.0887800445759336
TCGA-2G-AAFM-01	-0.0192684987452123
TCGA-DJ-A3V5-01	0.072074125356476
TCGA-WE-A8ZX-06	-0.0543467231515105
TCGA-AC-A3TM-01	0.0418684319626586
TCGA-DJ-A2Q3-01	0.156170164343044
TCGA-G9-6499-11	-0.204022623385173
TCGA-CV-7446-01	-0.0341756882638897
TCGA-G8-6909-01	0.279678356535115
TCGA-VQ-A91N-01	0.121296932203697
TCGA-DK-A3X1-01	-0.0277045640144486
TCGA-G9-6365-11	-0.141911969964776
TCGA-B9-A5W7-01	0.0572867463114931
TCGA-C8-A12K-01	0.27752925459451
TCGA-AR-A2LE-01	0.0622297699947803
TCGA-AD-6964-01	0.22411151125886
TCGA-37-A5EL-01	-0.022225776952308
TCGA-BR-7716-11	0.214441316810043
TCGA-26-1442-01	-0.164124808493025
TCGA-B0-4688-01	-0.0114007675932193
TCGA-BH-A0HK-01	-0.0212403745207528
TCGA-J4-A67O-01	-0.156082367607603
TCGA-G4-6295-01	0.0969849665960322
TCGA-RD-A8NB-01	0.311474906730588
TCGA-B2-4101-01	0.267170410706983
TCGA-BQ-7048-01	0.0295583115901687
TCGA-DG-A2KJ-01	-0.0472331486624197
TCGA-67-6215-01	0.124441883212184
TCGA-55-A490-01	-0.00719210916534287
TCGA-4Z-AA81-01	0.320855676898515
TCGA-GN-A4U8-11	0.191058118116007
TCGA-CF-A3MG-01	-0.00631032899213805
TCGA-QR-A708-01	-0.365235432005062
TCGA-24-2023-01	0.124721526006237
TCGA-BR-A4PE-01	0.147537680870255
TCGA-NH-A50T-01	0.0972122130881947
TCGA-AG-3725-11	0.314204058311512
TCGA-FE-A237-01	0.0427023757262634
TCGA-2G-AAFI-01	-0.172795368183571
TCGA-ZS-A9CE-01	0.0069451726589888
TCGA-AR-A250-01	0.044445504077627
TCGA-HC-7230-01	-0.234262782038386
TCGA-S5-AA26-01	-0.0391792244747107
TCGA-HT-8110-01	-0.0652608149292287
TCGA-D8-A1JG-01	0.136137473740744
TCGA-KL-8337-01	-0.117539688796134
TCGA-ZF-A9R4-01	0.0161803355689226
TCGA-GC-A3OO-01	-0.0532016814351454
TCGA-D5-5539-01	0.14461132770081
TCGA-B0-5701-11	-0.0775894433645794
TCGA-GN-A26C-01	0.0322879496215795
TCGA-HC-A6AL-01	-0.147426170952425
TCGA-69-7974-01	0.291746007781137
TCGA-C8-A134-01	0.0682603745262901
TCGA-D3-A1Q7-06	0.201669958762301
TCGA-ED-A7PZ-01	-0.210945314081643
TCGA-AK-3429-01	0.334185469404779
TCGA-49-4512-11	0.191392382005598
TCGA-JV-A5VF-01	-0.0586970896963779
TCGA-AH-6903-01	0.173890222270045
TCGA-5P-A9K8-01	0.0494456965156133
TCGA-YC-A9TC-01	-0.0708813743727147
TCGA-BS-A0V4-01	0.0601581414849872
TCGA-AN-A0FX-01	-0.142213595259845
TCGA-Z6-A9VB-01	0.0719849539356293
TCGA-Q1-A5R3-01	0.0945591514045127
TCGA-AC-A62V-01	-0.136365048376088
TCGA-G3-AAV0-01	-0.0476398284988907
TCGA-ET-A39O-01	0.159310207134936
TCGA-G9-6369-01	-0.177581364335264
TCGA-FK-A3S3-01	0.00489236410628461
TCGA-FB-AAQ1-01	0.110107993692543
TCGA-AK-3455-01	0.324916435866261
TCGA-HC-7211-01	-0.125701983241741
TCGA-2Z-A9J3-01	0.104992739512621
TCGA-GF-A3OT-06	0.164175674973264
TCGA-GM-A3XN-01	0.0568810127071653
TCGA-49-AAR4-01	0.208877863831606
TCGA-C8-A275-01	0.0420900782728524
TCGA-UD-AAC7-01	0.161842986290919
TCGA-4L-AA1F-01	-0.0190053536873945
TCGA-AK-3433-01	-0.0662043688153005
TCGA-DD-AAD8-01	-0.170998665944225
TCGA-AO-A129-01	0.0452515030987015
TCGA-P3-A6T3-01	0.142207169852489
TCGA-ER-A19G-06	0.115122869766875
TCGA-R5-A7ZR-01	0.137150068541746
TCGA-CV-A468-01	0.238817378250572
TCGA-EJ-5516-01	-0.00815475013723629
TCGA-DD-A113-11	0.0233655613725238
TCGA-DX-A8BV-01	0.0973658947176562
TCGA-EY-A2OO-01	-0.0429346145803027
TCGA-YF-AA3L-01	-0.00102680916044372
TCGA-BR-8059-01	0.0887827720171927
TCGA-EL-A3MZ-01	0.0981803317325211
TCGA-CD-8527-01	0.0517871546694585
TCGA-DD-AACU-01	-0.0404303615271838
TCGA-BH-A1F8-01	0.0572481929506668
TCGA-G3-AAV3-01	0.171252829070678
TCGA-QK-A6V9-01	-0.0166247902020477
TCGA-A3-3306-01	0.275019433134845
TCGA-XF-A9SJ-01	0.163444422609468
TCGA-D8-A1JK-01	0.15477148892654
TCGA-WE-A8ZO-06	0.0255571131199764
TCGA-ZF-A9R0-01	-0.0452469391549084
TCGA-RY-A840-01	-0.285779614859771
TCGA-A8-A08X-01	0.0142014643942987
TCGA-AR-A2LN-01	0.0575621467146658
TCGA-AB-2949-03	0.113674328554412
TCGA-EI-6882-01	0.257327122937138
TCGA-MK-A4N6-01	0.0275292765365208
TCGA-AZ-4315-01	0.179349346114334
TCGA-DD-AADO-01	-0.00577899621376504
TCGA-A4-A4ZT-11	-0.126084113928851
TCGA-3M-AB46-01	0.0279155535452557
TCGA-DX-A48R-01	-0.131572320389445
TCGA-VM-A8C9-01	-0.0770145029691138
TCGA-EB-A85I-01	0.104136997137866
TCGA-DX-A7ET-01	0.141999480358914
TCGA-CJ-4869-01	0.311885020256657
TCGA-AA-3506-01	0.225869904236178
TCGA-3A-A9I9-01	0.104623858765885
TCGA-A4-8098-01	0.205372988493485
TCGA-BR-8286-01	0.176668276528527
TCGA-F2-6879-01	0.223503367516084
TCGA-IN-A7NT-01	0.0559574166924673
TCGA-G3-A3CJ-01	-0.0446459407088659
TCGA-SR-A6MU-01	-0.30709129641181
TCGA-ZG-A9LM-01	-0.167893386733038
TCGA-EB-A4OZ-01	0.15265063599417
TCGA-J8-A3YD-01	0.028083222653325
TCGA-DD-A73C-01	0.0520975598445666
TCGA-61-2111-01	-0.0448185573192752
TCGA-R5-A7ZI-01	0.162708922639774
TCGA-AJ-A3NC-01	0.0576489864057922
TCGA-4V-A9QI-01	-0.0859754492284587
TCGA-BT-A42C-01	0.0589138868943439
TCGA-QR-A70K-01	-0.297450445757848
TCGA-AB-2955-03	0.143240922500466
TCGA-G3-A25X-01	-0.0788662399980764
TCGA-05-4418-01	0.263544490368847
TCGA-B2-5641-11	-0.0553616758855985
TCGA-BP-4983-01	0.278231807635766
TCGA-B4-5378-01	0.20073574944406
TCGA-BQ-5878-11	0.000650779395034809
TCGA-IG-A3I8-11	-0.0589530435475712
TCGA-HG-A2PA-01	0.0674215689329447
TCGA-A8-A09A-01	-0.00448369759570287
TCGA-BQ-7056-01	0.0060502887185798
TCGA-BR-6801-01	0.115720646461652
TCGA-F9-A4JJ-01	0.154796829453471
TCGA-IQ-A61I-01	0.16506266106464
TCGA-CV-A6K2-01	0.142902120400972
TCGA-5P-A9JZ-01	0.123333627741818
TCGA-HD-A6I0-01	0.127452817168821
TCGA-91-6835-11	0.114368445411291
TCGA-WC-A87W-01	-0.0490190534779103
TCGA-FA-A82F-01	0.143284369196072
TCGA-EM-A3AR-01	-0.0443086607320966
TCGA-HW-8319-01	-0.321473531959961
TCGA-E2-A1IJ-01	0.119748403892419
TCGA-HB-A3L4-01	-0.0455626670001512
TCGA-3A-A9IB-01	0.0840206885703413
TCGA-G7-6792-01	0.220907521632497
TCGA-ET-A3DW-11	-0.0214140599723122
TCGA-31-1946-01	0.0456290280775667
TCGA-IB-AAUV-01	0.0841928686899465
TCGA-BD-A2L6-01	-0.0368194516319445
TCGA-B2-5639-01	0.309520407405535
TCGA-GK-A6C7-01	0.274591389158864
TCGA-30-1857-01	0.157457855817338
TCGA-EE-A2MS-06	-0.119082010297439
TCGA-EL-A4K7-01	-0.00994026046246037
TCGA-ZG-A9LY-01	-0.0802505934012909
TCGA-38-4625-11	0.151269320694898
TCGA-B5-A1MW-01	0.0589278843124321
TCGA-DJ-A2PQ-01	-0.0554158527071238
TCGA-OR-A5KO-01	-0.0430819763371903
TCGA-A8-A08O-01	0.0127951585936203
TCGA-13-0720-01	-0.17344864710663
TCGA-EM-A22M-01	0.234221284100603
TCGA-EM-A3FO-01	0.0488707038055947
TCGA-V4-A9ES-01	-0.0930161128809855
TCGA-J4-A67K-01	-0.123634234838686
TCGA-A3-3359-01	0.251176962137432
TCGA-HT-7482-01	-0.146542645989425
TCGA-CV-6962-01	-0.238973301887721
TCGA-EA-A50E-01	0.000992766177962715
TCGA-21-1082-01	-0.0893532013951666
TCGA-BG-A3PP-11	-0.0880659384817079
TCGA-35-4123-01	0.32721141093855
TCGA-A2-A4RY-01	0.0352533718053875
TCGA-QH-A6CW-01	-0.0216907278429523
TCGA-UF-A7JT-01	0.312670461436771
TCGA-DX-AB3A-01	-0.049597566661858
TCGA-AL-3466-01	-0.0420658816392693
TCGA-R5-A805-01	0.286128051622004
TCGA-A2-A0SY-01	0.0114102364109105
TCGA-AC-A8OP-01	-0.00512350196017374
TCGA-AB-2820-03	0.205704135084353
TCGA-98-A53J-01	-0.121059357263996
TCGA-VP-A87B-01	-0.200550138653986
TCGA-EW-A1PA-01	-0.082865299099312
TCGA-AO-A126-01	0.0637204103700253
TCGA-EM-A4FF-01	0.0901165849752406
TCGA-CJ-4878-01	0.171897665848416
TCGA-CH-5792-01	-0.0853102622531757
TCGA-DD-A11D-01	0.0348093078968771
TCGA-DU-5870-02	-0.265566911072904
TCGA-AO-A0J6-01	0.119678589990208
TCGA-DU-5870-01	-0.244590766927257
TCGA-24-2033-01	-0.0996502319744312
TCGA-G4-6314-01	0.012638912772105
TCGA-DD-AACK-01	0.0328653976571961
TCGA-EW-A6SB-01	0.29382240793539
TCGA-D3-A3C8-06	0.284290077398546
TCGA-EM-A1YC-11	-0.0056488541425323
TCGA-SJ-A6ZI-01	0.143439900286935
TCGA-EA-A556-01	-0.0973608006620348
TCGA-MJ-A68J-01	0.220599049772315
TCGA-DD-A118-01	-0.0662900302813239
TCGA-VS-A9V3-01	0.300717639301137
TCGA-AU-6004-01	0.221097249402526
TCGA-KD-A5QS-01	-0.0380304792291977
TCGA-BQ-7061-01	0.0149213584384647
TCGA-UC-A7PG-06	0.0943756862550971
TCGA-HC-7737-11	0.030501400316503
TCGA-A5-A3LP-01	0.0992745853299947
TCGA-25-1627-01	0.0144716872180321
TCGA-63-A5MJ-01	0.0631854705888113
TCGA-50-5936-11	0.173105703000089
TCGA-EW-A2FV-01	0.0987378120090548
TCGA-V4-A9E8-01	-0.0374559310709251
TCGA-CR-7379-01	0.128123015642685
TCGA-TP-A8TV-01	-0.117713395965323
TCGA-AY-6386-01	0.177206752581388
TCGA-D7-A74A-01	0.0494598339662562
TCGA-TM-A84S-01	-0.224533864362043
TCGA-B0-4701-01	0.310735968270911
TCGA-33-4538-01	0.00120180798209421
TCGA-26-5136-01	-0.0907540042037705
TCGA-GU-A42P-01	-0.0959852070579959
TCGA-AO-A03R-01	-0.0853118024690614
TCGA-G7-6796-01	0.076908340083084
TCGA-E9-A54X-01	-0.148223907186834
TCGA-AO-A0JB-01	-0.118110290307587
TCGA-2F-A9KP-01	-0.111284311405341
TCGA-V4-A9F7-01	-0.134058624132633
TCGA-AC-A3W5-01	0.0509764560721731
TCGA-A6-5661-01	0.198021594625246
TCGA-DJ-A1QF-01	0.0395331360515962
TCGA-N8-A4PO-01	-0.204071976442826
TCGA-KL-8338-01	-0.16802490159588
TCGA-LN-A4A2-01	-0.0587281581541109
TCGA-AB-3007-03	0.248782761173307
TCGA-J4-A83N-01	-0.125122281090628
TCGA-XM-A8R9-01	0.207073662985811
TCGA-WB-A80K-01	-0.220676892218285
TCGA-CA-5797-01	0.09650992356419
TCGA-D3-A3C7-06	0.0253746015963998
TCGA-AL-3467-01	-0.0842753647256189
TCGA-A7-A13G-01	-0.0686820565167913
TCGA-V4-A9EW-01	-0.0861327960439281
TCGA-14-1034-01	-0.0797946262144836
TCGA-EM-A4FQ-01	0.0871633062943886
TCGA-AR-A1AS-01	-0.0971660064889175
TCGA-VS-A9UH-01	0.20741180028353
TCGA-B0-4691-01	0.213469616415978
TCGA-CN-A6V3-01	0.222451255727069
TCGA-G3-AAV7-01	-0.137168137859194
TCGA-CU-A3QU-01	0.0047972845858602
TCGA-ZB-A96H-01	0.0311466484341939
TCGA-ER-A19D-06	-0.115642037036279
TCGA-C8-A1HJ-01	-0.197495240815191
TCGA-24-0966-01	-0.000286077231249334
TCGA-06-0184-01	0.0190105843656567
TCGA-12-3652-01	-0.117203432596545
TCGA-56-8503-01	0.170220352861809
TCGA-HD-A6HZ-11	0.0857308702624475
TCGA-D8-A1Y1-01	0.0184708866744195
TCGA-DA-A1HY-06	0.0277464812621581
TCGA-UD-AAC1-01	0.0790539499890216
TCGA-BR-8677-01	0.199350699275501
TCGA-BQ-5891-11	-0.0753966957826905
TCGA-24-2026-01	0.183837072173608
TCGA-RY-A845-01	-0.300645729801384
TCGA-CJ-5689-01	0.268389697985907
TCGA-DK-AA6Q-01	0.106100629100473
TCGA-DD-A4NI-01	0.0300564346015565
TCGA-50-5932-11	0.15057534733651
TCGA-EY-A1GP-01	-0.0759924183581062
TCGA-EJ-5515-01	-0.135846090939975
TCGA-76-4927-01	-0.0630362163220705
TCGA-FG-8182-01	-0.163315032667872
TCGA-UF-A7JC-01	0.16415333862415
TCGA-CN-5373-01	0.34027983292239
TCGA-14-0790-01	-0.176126249515676
TCGA-E3-A3DZ-01	0.0154062576170414
TCGA-26-5132-01	-0.100228734221783
TCGA-D6-6827-01	0.0303837167741824
TCGA-A3-3363-01	0.197382991055963
TCGA-BH-A0DD-01	0.0663503497127419
TCGA-DZ-6133-11	-0.0359703941778478
TCGA-X6-A8C4-01	0.0892360730352539
TCGA-G9-6496-01	-0.227250050534492
TCGA-CN-4725-01	0.0714869535992261
TCGA-ZB-A96M-01	0.0656772057237238
TCGA-JX-A3PZ-01	0.283120938836353
TCGA-BP-4325-01	0.319351171969949
TCGA-DD-AADL-01	-0.0680797430077949
TCGA-BT-A20P-01	0.0331480537256319
TCGA-FB-AAPZ-01	0.0737041948061694
TCGA-98-A53A-01	-0.155910183287438
TCGA-KL-8339-11	-0.0243931466987131
TCGA-CZ-5985-01	0.324090954004418
TCGA-N9-A4Q4-01	-0.290807923904676
TCGA-55-6969-01	-0.0166904790017143
TCGA-04-1331-01	-0.16175655895893
TCGA-77-7138-11	0.240056532506418
TCGA-W3-AA21-06	0.0189699385548093
TCGA-RN-AAAQ-01	0.00181487399628245
TCGA-V1-A8WV-01	-0.144406555578996
TCGA-D7-6525-01	0.0348623384593395
TCGA-91-8497-01	0.11783609350819
TCGA-A5-A7WJ-01	0.159222152328359
TCGA-ZF-A9RN-01	0.117827130023374
TCGA-NC-A5HL-01	0.0444536155530224
TCGA-C5-A1MP-01	0.069830700018186
TCGA-BR-A4J1-01	-0.0503815953349252
TCGA-CC-A5UD-01	-0.126457115238915
TCGA-IN-A6RO-01	0.192714198680632
TCGA-B7-A5TK-01	0.300622293846455
TCGA-25-1628-01	0.0202516410066513
TCGA-X6-A7WD-01	-0.0855462547265156
TCGA-56-8307-01	0.230149809872955
TCGA-A2-A0EN-01	0.162161399732852
TCGA-GV-A3QI-01	-0.0703170890623889
TCGA-W5-AA2H-01	0.238363717331869
TCGA-DX-A6YX-01	0.155619124186476
TCGA-EE-A3J4-06	0.0432727622274715
TCGA-FB-AAPU-01	0.336721843967819
TCGA-VQ-A8PO-01	0.172295541311357
TCGA-DD-AAE6-01	-0.162047575798191
TCGA-J1-A4AH-01	-0.234580023573342
TCGA-BR-8381-01	0.244596012115579
TCGA-A3-3316-01	0.123617044456475
TCGA-B0-5081-01	0.280105314296369
TCGA-33-AASL-01	-0.0796246368952672
TCGA-CW-5587-01	0.338873860366115
TCGA-CG-4301-01	0.220937481036151
TCGA-BA-5149-01	0.256265078243792
TCGA-FG-6688-01	-0.190523498412407
TCGA-H9-7775-01	-0.112776568946172
TCGA-E9-A1R2-01	-0.0443637664162544
TCGA-62-A470-01	0.04193742657441
TCGA-AB-3008-03	0.0635652088385616
TCGA-E9-A1N4-11	0.0417296733213266
TCGA-G9-6339-01	-0.0970538119410782
TCGA-A8-A08L-01	-0.117233496995177
TCGA-A7-A3RF-01	-0.177824537898443
TCGA-CZ-5470-11	0.00631025975645002
TCGA-AA-3712-11	0.298600342920574
TCGA-53-A4EZ-01	-0.0216550873527551
TCGA-78-7162-01	0.0894013350963668
TCGA-TQ-A7RP-01	-0.212503563953084
TCGA-FD-A5BU-01	0.145065954127518
TCGA-68-8251-01	0.0720969243509369
TCGA-ER-A19K-01	0.0995778047697176
TCGA-HT-8113-01	-0.418157180461298
TCGA-VQ-A8PP-01	0.173758410154328
TCGA-MQ-A4LC-01	0.268421074678555
TCGA-SN-A6IS-01	-0.20984052552222
TCGA-76-4932-01	-0.114047491487412
TCGA-A2-A0D4-01	0.0509861245905744
TCGA-HT-7689-01	-0.24898632388181
TCGA-EW-A1IW-01	0.00235243838771979
TCGA-VQ-A94P-01	0.0295293347980018
TCGA-CV-6003-01	0.200196634827615
TCGA-21-1081-01	-0.0930887077956014
TCGA-AO-A03M-01	0.00810732939354314
TCGA-D7-6521-01	0.105652670255872
TCGA-3X-AAVB-01	0.119429995044298
TCGA-58-8391-01	0.00750043137011335
TCGA-HF-A5NB-01	0.205933067702872
TCGA-B6-A0IQ-01	-0.109498455788235
TCGA-GN-A267-06	0.00437271048344985
TCGA-BH-A1EW-01	0.13090164526197
TCGA-BH-A1FG-01	0.0497569279270061
TCGA-AR-A0TS-01	0.0673532579280088
TCGA-66-2754-01	-0.11342941992634
TCGA-CJ-5686-01	0.229021017739007
TCGA-A2-A0CM-01	0.190242798978822
TCGA-FD-A3NA-01	0.028500731275029
TCGA-85-A4QQ-01	0.0390739527166818
TCGA-13-0795-01	-0.0321614265562167
TCGA-L5-A43C-01	0.121076574237712
TCGA-A8-A06X-01	0.184060858930722
TCGA-KF-A41W-01	-0.0396635547987052
TCGA-EJ-7785-11	-0.0699704827631498
TCGA-FG-7638-01	-0.277404653126362
TCGA-QB-AA9O-06	0.0625525626797596
TCGA-GR-7353-01	0.276215185158526
TCGA-BH-A18S-11	0.0769117497832373
TCGA-D8-A140-01	0.0268897101186545
TCGA-44-2665-11	0.100053758170037
TCGA-KB-A93J-01	0.225025093240025
TCGA-US-A77J-01	0.104075745514337
TCGA-29-1763-01	-0.00748231903319166
TCGA-22-4601-01	-0.0821626736654427
TCGA-DU-7013-01	-0.208200192651694
TCGA-ET-A40Q-01	0.165068069412284
TCGA-EB-A3Y6-01	-0.0419030935176288
TCGA-63-A5MB-01	-0.258050978955739
TCGA-VN-A88Q-01	-0.223961314315661
TCGA-OR-A5JP-01	-0.0360142391606701
TCGA-QF-A5YT-01	-0.0639740618509945
TCGA-BP-5001-01	0.140265752045446
TCGA-A6-5662-01	0.125914542070602
TCGA-G9-6348-01	-0.133256957037446
TCGA-32-1970-01	-0.199491847079612
TCGA-E9-A1R6-01	0.00289788742286638
TCGA-BP-4968-01	0.21568345592968
TCGA-DK-AA76-01	0.0224503553529727
TCGA-L5-A4OO-01	0.0894792395802356
[truncated: 8,497 more rows]
